# Supplementary material for: Effects of Circularity Interventions in the European Plastic Packaging Sector
Source: Environ Sci Technol. 2023 Jun 29;57(27):9984–95. doi: 10.1021/acs.est.2c08202 (PMC10339715; doi:10.1021/acs.est.2c08202)
Supplement: Supplementary file 2 — es2c08202_si_002.xlsx [file es2c08202_si_002.xlsx]

## Sheet: CoverSheet
SUPPORTING INFORMATION (B) FOR:
Effects of Circularity Interventions in the European Plastic Packaging Sector
Ciprian Cimpan1*, Eivind Lekve Bjelle2, Maik Budzinski1, Richard Wood1, Anders Hammer Strømman1
1 Industrial Ecology Programme, Department of energy and process engineering, Norwegian University of Science and Technology (NTNU), Trondheim, Norway
2 Mobility and Economics, SINTEF Community, Trondheim, Norway
*Corresponding author: Ciprian Cimpan, e-mail: cimpan.ciprian@gmail.com, cic@igt.sdu.dk, tel.: +45 2440 9882
Sheet	Description
Figure data	contains the data presented in the figures in the manuscript and supporting information
Scenario data	contains foreground and background scenario information
Packaging intensity	contains the product/commodity packaging intensity information
Waste rates	contains the vectors of packing, retail and service waste rates (γpack, γretail , and γservice), used to calculate pre-consumer packaging waste
SUT mixed unit	contains the 2018 EU 28 SUT in mixed units

## Sheet: Figure data
Data for Figure 1
(left side) - unit is kt
	2018	2019	2020	2021	2022	2023	2024	2025	2026	2027	2028	2029	2030
Packaging demand	20938	21198.4	19566.5	20412.4	21475.1	22139	22694.1	23166.3	23614	24068	24528.5	24995.6	25469.4
Packaging demand*	20938	21001	19202.6	19842.9	20675.5	21108	21425.4	21655	21853.2	22048.7	22241.6	22431.8	22619.2
Packaging demand (SUP)	20938	21112.4	19406	20161.8	21127.9	21694.9	22151.4	22523.2	22868.3	23216.8	23568.7	23924	24282.9
Packaging demand* (SUP)	20938	20915	19042.2	19592.5	20328.6	20664.5	20883.4	21013	21108.8	21199.1	21283.8	21362.7	21435.8
Packaging waste	19539	19829.8	18446.1	19257.2	20083.9	20610.9	21034.9	21400.8	21749.6	22103.6	22463.2	22828.3	23199.2
Packaging waste*	19539	19630.7	18075.8	18677.3	19277.4	19576.4	19768	19897.1	20003	20106.8	20208.5	20307.9	20405.1
Packaging waste (SUP)	19539	19745	18287.9	19010.2	19741.5	20173.1	20499.9	20766.9	21014.4	21264.4	21516.9	21771.8	22029.5
Packaging waste* (SUP)	19539	19546	17917.6	18430.3	18935.2	19138.7	19233.2	19263.4	19268.3	19268.1	19262.8	19252.2	19236.3
(middle) - unit is percentage
	2018	2019	2020	2021	2022	2023	2024	2025	2026	2027	2028	2029	2030
RR 1.a	0.179129	0.188684	0.198354	0.208135	0.218025	0.228026	0.238137	0.24836	0.258694	0.269141	0.2797	0.290373	0.301158
RR 2.a	0.179129	0.204092	0.223491	0.25138	0.285226	0.319321	0.348122	0.369696	0.382027	0.390162	0.39584	0.400171	0.404618
RR 3.a	0.179129	0.206754	0.232677	0.260364	0.294035	0.331307	0.368528	0.402484	0.431628	0.456034	0.476632	0.494522	0.515932
RR 1.e	0.179129	0.195374	0.211717	0.228134	0.24461	0.261135	0.277702	0.294305	0.31094	0.327606	0.344304	0.361034	0.377798
RR 2.e	0.179129	0.211327	0.238544	0.275528	0.319994	0.365669	0.405934	0.438053	0.45914	0.474871	0.48722	0.497498	0.507531
RR 3.e	0.179129	0.212862	0.246423	0.283433	0.328769	0.380222	0.433815	0.485662	0.533564	0.577188	0.61732	0.655081	0.698659
(right) - unit is percentage
	2018	2019	2020	2021	2022	2023	2024	2025	2026	2027	2028	2029	2030
CR 1.a	0.0524559	0.0554801	0.0590186	0.0620965	0.0641124	0.0665268	0.068955	0.0715103	0.0740993	0.0766931	0.0792948	0.081904	0.0845246
CR 2.a	0.0524559	0.060012	0.0665002	0.0750033	0.0838816	0.0931743	0.100818	0.106465	0.109445	0.111197	0.112238	0.112891	0.113578
CR 3.a	0.0524559	0.0607951	0.0692344	0.0776848	0.0864733	0.0966734	0.106731	0.115912	0.123664	0.129983	0.135162	0.139528	0.144848
CR 1.e	0.0524559	0.057439	0.0629826	0.068046	0.0718872	0.0761157	0.0803039	0.0845897	0.0888649	0.0930943	0.097281	0.101425	0.105531
CR 2.e	0.0524559	0.0676615	0.0836008	0.104137	0.127542	0.15405	0.180118	0.204408	0.224721	0.243111	0.260267	0.276683	0.29328
CR 3.e	0.0524559	0.0723017	0.0960829	0.123941	0.156666	0.19693	0.242412	0.291446	0.34209	0.393454	0.445534	0.498703	0.559213
Data from Figure 2 in the manuscript, Source and Target describe each material flow in the figure (unit kt = 1000 tonnes)
Flow number	1	2	3	4	5	6	7	8	9	10	11	12	13	14	15	16	17	18	19	20	21	22	23	24	25	26	27	28	29	30	31
Source	Import polymers	Production primary polymers	Production secondary polymers	Production secondary polymers	Production secondary polymers	Import converted packaging	Conversion packaging	Conversion packaging	Conversion packaging	Market (dummy)	Market (dummy)	Domestic products	Domestic products	Domestic products	Domestic products	Domestic products	Import products	Import products	Import products	Final Demand	Industry Use	Waste post-consumer	Waste post-consumer	Waste pre-consumer	Waste pre-consumer	Waste production	Collection mixed	Collection mixed	Sorting	Sorting	Sorting
Target	Conversion packaging	Conversion packaging	Conversion packaging	Conversion other	Waste production	Market (dummy)	Export converted packaging	Market (dummy)	Waste production	Final Demand	Domestic products	Export products	Final Demand	Industry Use	Waste pre-consumer	Δ Stock	Δ Stock	Final Demand	Industry Use	Waste post-consumer	Waste post-consumer	Sorting	Collection for treatment	Sorting	Collection for treatment	Incineration	Incineration	Landfill	Export sorted plastics	Incineration	Production secondary polymers
2018 flows (Figure S2)	3405	16465	1100	2400	827	1568	1181	19370	419	2000	18938	2593	5351	8176	1969	848	120	872	1171	8223	9347	6752	10818	757	1212	1246	7218	4812	1534	1648	4327
2030 Refence	4174.73	20280.8	1306.03	2849.52	981.898	1922.46	1699.44	23546.9	515.232	2333.76	23135.6	4065.68	5857.23	9873.85	2343.91	1039.59	146.866	1339.41	1451.03	9530.4	11324.9	8014.7	12840.6	900.749	1443.16	1497.13	8570.25	5713.5	1821.32	1956.67	5137.45
2030 Baseline development	4174.73	17757.5	2615.66	5706.88	1468.68	1922.46	1699.44	22357.5	490.958	1166.84	23113.1	4065.68	5857.24	9868.6	2343.42	1038.48	146.866	1339.41	1451.03	8363.49	11319.6	11809.9	7873.25	1406.05	937.37	1959.64	7048.49	1762.12	781.54	2643.19	9791.2
2030 EU targets	4174.73	13099	7266.97	3912.93	1819.97	1922.46	1699.44	22350.5	490.815	1166.82	23106.1	4065.68	5857.13	9861.8	2343.12	1038.15	146.866	1339.41	1451.03	8363.36	11312.8	14757.1	4919.05	1757.34	585.781	2310.78	4954.35	550.483	1037.64	2477.17	12999.7
2030 Max potential	4174.73	6505.05	13850.1	1538.86	809.929	1922.46	1699.44	22339.9	490.598	1166.81	23095.5	4065.68	5857.1	9851.49	2342.6	1037.65	146.866	1339.41	1451.03	8363.32	11302.5	15732.7	3933.17	1874.08	468.52	1300.53	3961.52	440.169	3.18323e-12	1408.54	16198.2
Figure S17-S20, Sankey diagrams for the systems in 2030 with decreasing packaging product intensity
Flow number	1	2	3	4	5	6	7	8	9	10	11	12	13	14	15	16	17	18	19	20	21	22	23	24	25	26	27	28	29	30	31
Source	Import polymers	Production primary polymers	Production secondary polymers	Production secondary polymers	Production secondary polymers	Import converted packaging	Conversion packaging	Conversion packaging	Conversion packaging	Market (dummy)	Market (dummy)	Domestic products	Domestic products	Domestic products	Domestic products	Domestic products	Import products	Import products	Import products	Final Demand	Industry Use	Waste post-consumer	Waste post-consumer	Waste pre-consumer	Waste pre-consumer	Waste production	Collection mixed	Collection mixed	Sorting	Sorting	Sorting
Target	Conversion packaging	Conversion packaging	Conversion packaging	Conversion other	Waste production	Market (dummy)	Export converted packaging	Market (dummy)	Waste production	Final Demand	Domestic products	Export products	Final Demand	Industry Use	Waste pre-consumer	Δ Stock	Δ Stock	Final Demand	Industry Use	Waste post-consumer	Waste post-consumer	Sorting	Collection for treatment	Sorting	Collection for treatment	Incineration	Incineration	Landfill	Export sorted plastics	Incineration	Production secondary polymers
2030 Refence	4174.73	17529.8	1148.73	2506.33	863.638	1922.46	1699.44	20696.8	457.066	2333.76	20285.5	3577.8	4874.44	8679.58	2061.71	911.189	129.242	1178.68	1276.91	8386.89	9956.49	7049.37	11294	792.303	1269.41	1320.7	7538.05	5025.37	1601.96	1721.01	4518.7
2030 Baseline development	4174.73	15184.6	2284.06	4983.38	1282.49	1922.46	1699.44	19511.1	432.868	1166.84	20266.7	3577.8	4874.47	8675.85	2061.32	910.27	129.242	1178.68	1276.91	7220	9952.76	10303.7	6869.1	1236.79	824.53	1715.36	6154.91	1538.73	682.459	2308.09	8549.9
2030 EU targets	4174.73	11117.3	6345.99	3417.01	1589.31	1922.46	1699.44	19505.8	432.761	1166.82	20261.5	3577.8	4874.4	8670.68	2061.09	910.019	129.242	1178.68	1276.91	7219.9	9947.59	12875.6	4291.87	1545.82	515.273	2022.07	4326.43	480.715	906.132	2163.22	11352.1
2030 Max potential	4174.73	5359.43	12095.7	1343.92	707.327	1922.46	1699.44	19497.8	432.597	1166.81	20253.5	3577.8	4874.37	8662.83	2060.69	909.638	129.242	1178.68	1276.91	7219.87	9939.74	13727.7	3431.92	1648.56	412.139	1139.92	3459.66	384.406	1.36424e-12	1230.1	14146.1
Data for Figure 3
(left side) - unit is Mt CO2eq.
	2018	2019	2020	2021	2022	2023	2024	2025	2026	2027	2028	2029	2030
Baseline 1.a	0	0.110626	0.159979	0.204288	0.227426	0.221514	0.185444	0.116934	0.0136409	-0.127295	-0.309078	-0.535064	-0.808763
Baseline 1.b	0	-0.0603842	-0.158779	-0.292313	-0.458722	-0.653071	-0.878995	-1.13823	-1.43377	-1.76911	-2.14698	-2.57019	-3.04167
Baseline 1.c	0	0.0531492	0.0574233	0.0505811	0.023267	-0.0281495	-0.105464	-0.210941	-0.347237	-0.517468	-0.724803	-0.972563	-1.26424
Baseline 1.d	0	0.110626	0.159979	0.204288	0.227426	0.221514	0.185444	0.116934	0.0136409	-0.127295	-0.309078	-0.535064	-0.808763
Baseline 1.e	0	-0.117616	-0.260458	-0.444055	-0.659413	-0.89745	-1.16253	-1.45643	-1.78249	-2.14452	-2.54525	-2.98752	-3.47426
Targets 2.a	0	-0.260241	-0.427297	-1.02024	-2.02682	-3.23687	-4.3885	-5.32259	-5.80861	-6.10701	-6.28213	-6.38078	-6.4923
Targets 2.b	0	-0.429607	-0.740855	-1.50071	-2.67367	-4.03655	-5.33463	-6.41426	-7.05661	-7.51907	-7.86571	-8.14281	-8.43624
Targets 2.c	0	-0.323427	-0.546799	-1.21583	-2.31388	-3.62072	-4.86623	-5.88454	-6.41971	-6.75249	-6.9498	-7.06053	-7.17694
Targets 2.d	0	-0.318464	-0.543298	-1.21994	-2.33464	-3.66848	-4.95081	-6.0138	-6.61713	-7.02648	-7.30733	-7.50754	-7.71968
Targets 2.e	0	-0.552553	-0.982087	-1.90989	-3.29531	-4.89604	-6.43924	-7.75435	-8.58598	-9.21673	-9.71406	-10.1272	-10.5484
Max potential 3.a	0	-0.423906	-0.872309	-1.57914	-2.70782	-4.1793	-5.8558	-7.56002	-9.17156	-10.648	-11.9966	-13.2497	-14.8296
Max potential 3.b	0	-0.592574	-1.18203	-2.05247	-3.34321	-4.95921	-6.76488	-8.58564	-10.3061	-11.8878	-13.3397	-14.6941	-16.3535
Max potential 3.c	0	-0.479295	-0.989966	-1.7883	-3.04103	-4.66785	-6.53086	-8.4476	-10.2929	-12.0218	-13.641	-15.1838	-17.0981
Max potential 3.d	0	-0.526809	-1.083	-1.94	-3.26141	-4.96051	-6.89419	-8.87262	-10.7648	-12.5223	-14.1492	-15.6775	-17.558
Max potential 3.e	0	-0.753218	-1.51991	-2.64676	-4.2792	-6.31493	-8.61409	-10.984	-13.2926	-15.4917	-17.5854	-19.6062	-22.0162
Reference reduced intensity	0	-0.578612	-1.05749	-1.63606	-2.26299	-2.8779	-3.49272	-4.10422	-4.71697	-5.3349	-5.95753	-6.58436	-7.21487
(middle) - unit is number person positions
	2018	2019	2020	2021	2022	2023	2024	2025	2026	2027	2028	2029	2030
Baseline 1.a	0	1559.17	2912.89	4595	6448.45	8344.16	10307.9	12339.4	14452.9	16662.6	18971.6	21382.8	23899.6
Baseline 1.b	0	1531.24	2851.48	4484.35	6274.27	8094.16	9968.48	11896.3	13890.6	15964.6	18120	20358.8	22683.2
Baseline 1.c	0	1666.74	3114.05	4911.27	6889.63	8911.46	11003.9	13166.5	15414.3	17762.2	20213.4	22770.9	25438
Baseline 1.d	0	1559.17	2912.89	4595	6448.45	8344.16	10307.9	12339.4	14452.9	16662.6	18971.6	21382.8	23899.6
Baseline 1.e	0	1638.36	3050.92	4796.58	6707.96	8649.46	10646.8	12699	14819.7	17022.6	19309.7	21682.9	24144.3
Targets 2.a	0	4462.34	7188.12	12392.7	19292	26367.7	32426.9	36955.9	39878.6	41917.3	43430.8	44655.8	45938
Targets 2.b	0	4425	7098.59	12205.2	18949.7	25823	31652.9	35946.7	38647.4	40469.9	41770.2	42781.5	43838.9
Targets 2.c	0	4579.21	7416.73	12779.5	19878.6	27177.9	33468.2	38220.4	41332.7	43545.7	45221.6	46600.4	48034.1
Targets 2.d	0	4116.91	6484.35	11153	17335.9	23558.2	28675.6	32227.1	34202.9	35289.9	35838.2	36075.4	36319.8
Targets 2.e	0	4185.22	6580.52	11245.7	17369.1	23467	28404.6	31736.4	33461.4	34276.3	34533.8	34462.2	34372.6
Max potential 3.a	0	4697.09	8310.17	13066.3	19373.4	26427	33528.8	39969	45429.9	49938.9	53675.1	56862.1	60880.1
Max potential 3.b	0	4658.75	8212.4	12869.7	19024.8	25872.2	32719.1	38870.9	44024.2	48215.1	51626.1	54480	58108.2
Max potential 3.c	0	4796.85	8523.45	13447.5	19983.4	27324.6	34772.6	41608.1	47504.1	52483.1	56722.3	60446.9	65083.2
Max potential 3.d	0	4086.57	7031.84	10826.2	15855.3	21341.5	26600.5	30987.1	34241.7	36423.6	37724.2	38361.3	39481.2
Max potential 3.e	0	4132.21	7081.61	10838.7	15757.6	21038.2	25982.7	29943.7	32664.4	34204.9	34754.2	34523.3	34579.8
Reference reduced intensity	0	-781.974	-1449.96	-2270.37	-3169.13	-4073.6	-4998.4	-5941.46	-6909.68	-7909.64	-8942.06	-10007.6	-11107
(right) - unit is million euro value added
	2018	2019	2020	2021	2022	2023	2024	2025	2026	2027	2028	2029	2030
Baseline 1.a	0	7.62123	14.271	22.0659	30.143	37.8947	45.4123	52.6825	59.7434	66.627	73.3167	79.7951	86.0443
Baseline 1.b	0	6.53044	12.174	18.7016	25.3624	31.6356	37.5954	43.2329	48.5808	53.6652	58.4715	62.9846	67.1893
Baseline 1.c	0	-18.6701	-34.6417	-54.4556	-76.0787	-98.0361	-120.564	-143.646	-167.418	-192.022	-217.476	-243.808	-271.05
Baseline 1.d	0	7.62123	14.271	22.0659	30.143	37.8947	45.4123	52.6825	59.7434	66.627	73.3167	79.7951	86.0443
Baseline 1.e	0	-19.6489	-36.3205	-56.8417	-79.0551	-101.418	-124.174	-147.301	-170.93	-195.198	-220.115	-245.696	-271.964
Targets 2.a	0	24.5722	37.3746	62.8611	95.275	125.604	147.349	158.575	169.521	175.538	178.608	180.001	181.412
Targets 2.b	0	23.41	35.0826	58.9819	89.4028	117.514	136.985	146.046	154.716	158.515	159.406	158.634	157.83
Targets 2.c	0	-3.89271	-17.8383	-29.8122	-44.1863	-65.5929	-96.557	-135.435	-167.781	-201.268	-234.747	-267.702	-299.978
Targets 2.d	0	24.5712	37.3729	62.8583	95.2691	125.594	147.332	158.551	169.489	175.496	178.555	179.936	181.333
Targets 2.e	0	-4.9345	-19.6595	-32.5076	-47.6922	-69.6403	-100.746	-139.295	-171.241	-204.057	-236.629	-268.465	-299.429
Max potential 3.a	0	18.5168	28.7058	39.9144	53.9754	66.3681	73.1459	71.5614	61.1799	43.1108	18.911	-10.0277	-40.1329
Max potential 3.b	0	17.3804	26.4882	36.3284	48.8032	59.529	64.6606	61.6013	50.027	31.1064	6.42467	-22.6161	-52.5618
Max potential 3.c	0	-5.5667	-21.9356	-49.1944	-86.526	-137.507	-205.639	-291.158	-392.22	-506.463	-631.855	-767.259	-918.724
Max potential 3.d	0	18.5151	28.7031	39.9107	53.967	66.3529	73.1199	71.5211	61.1214	43.0297	18.8026	-10.1684	-40.3152
Max potential 3.e	0	-6.60199	-23.722	-51.6417	-89.3138	-140.034	-207.064	-290.419	-388.114	-497.694	-617.054	-744.975	-887.081
Reference reduced intensity	0	-2.49896	-4.64883	-7.27963	-10.123	-12.9857	-15.9032	-18.8762	-21.9239	-25.0655	-28.303	-31.6387	-35.075
Data for Figure 5 (reduction denotes the scenarios with packaging intensity reduction)
GHG emissions (Mt CO2eq.)
		Primary production	Secondary production	Packaging conversion	Manufacture of chemicals	Electricity power supply	Steam and air conditioning	Collection separate	Collection mixed	Sorting	Waste-to-energy	Landfilling	Other sectors	Total
2018 Reference		27.5907	1.08172	2.23118	3.3571	3.50649	-1.14471	0.856359	0.368843	0.897265	25.9432	0.260743	7.436	72.3849
2030 Reference	*	25.2646	0.788505	2.42673	3.07219	1.70844	-0.556615	0.628595	0.270742	0.658621	31.5406	0.191374	6.60762	72.6014
2030 Reference (reduction)	*	22.3585	0.698075	2.1466	2.72	1.50984	-0.493808	0.557818	0.240258	0.584463	27.9801	0.169817	5.86682	64.3385
2030 Reference	**	33.6516	1.30672	2.71412	4.09205	4.27109	-1.39154	1.04172	0.448679	1.09148	31.5406	0.317149	9.05408	88.1377
2030 Reference (reduction)	**	29.7808	1.15686	2.40082	3.62295	3.7746	-1.23452	0.924425	0.39816	0.968583	27.9801	0.281424	8.03783	78.092
2030 Baseline	1.a	22.7085	2.19652	2.42594	2.84192	1.86213	-0.551695	0.981089	0.175832	1.02795	31.3503	0.084403	6.70626	71.8092
2030 Baseline (reduction)	1.a	20.1053	1.94455	2.14603	2.5171	1.64657	-0.489434	0.870674	0.156043	0.912264	27.8112	0.0748926	5.95583	63.6511
2030 Baseline	1.e	20.1368	2.62477	2.31276	2.57032	1.7767	-0.541171	0.935309	0.167627	0.979987	30.668	0.0812877	6.3162	68.0286
2030 Baseline (reduction)	1.e	17.7298	2.30919	2.03361	2.26371	1.56191	-0.477164	0.825058	0.147868	0.864469	27.0402	0.0716924	5.57676	59.9472
2030 Targets	2.a	20.5427	2.95072	2.4253	2.64827	2.39123	-0.443823	1.22602	0.109864	1.28458	25.8791	0.0433307	6.83043	65.8877
2030 Targets (reduction)	2.a	18.1957	2.61228	2.14555	2.34642	2.11647	-0.393679	1.08808	0.0975036	1.14006	22.9549	0.0384424	6.06726	58.409
2030 Targets	2.e	16.3771	3.51956	2.31145	2.22653	2.2305	-0.442519	1.16844	0.104704	1.22425	25.6233	0.0423076	6.26392	60.6495
2030 Targets (reduction)	2.e	14.4748	3.09086	2.03263	1.96624	1.96401	-0.389954	1.0308	0.09237	1.08004	22.5821	0.0372998	5.53665	53.4979
2030 Max	3.a	18.2121	3.76149	2.42455	2.43831	3.10352	-0.28613	1.30733	0.0878626	1.36978	17.8319	0.0316324	6.87537	57.1577
2030 Max (reduction)	3.a	16.1417	3.32954	2.14499	2.16145	2.74841	-0.253831	1.1603	0.0779811	1.21572	15.8187	0.0280667	6.10845	50.6815
2030 Max	3.e	10.9151	4.83738	2.30944	1.72388	2.92013	-0.28524	1.24519	0.0836863	1.30467	17.5347	0.0307092	6.02618	48.6457
2030 Max (reduction)	3.e	9.73392	4.24318	2.03112	1.53012	2.57303	-0.251366	1.09865	0.0738379	1.15113	15.4566	0.0270799	5.33432	43.0016
Employment (number person positions)
		Primary production	Secondary production	Packaging conversion	Manufacture of chemicals	Electricity power supply	Steam and air conditioning	Collection separate	Collection mixed	Sorting	Waste-to-energy	Landfilling	Other sectors	Total
2018 Reference		37255.5	17578	292170	47263.6	2326.23	-5180.11	21539.7	24651.4	13077.7	1037.73	596.8	328053	780300
2030 Reference	*	45439.4	21234.3	355410	57610.8	2833.47	-6297.06	26202	29987.2	15908.4	1261.62	725.906	399336	949600
2030 Reference (reduction)	*	40212.7	18799	314384	51006.5	2504.1	-5586.51	23251.8	26610.8	14117.2	1119.2	644.136	356292	843300
2030 Reference	**	45439.4	21234.3	355410	57610.8	2833.47	-6297.06	26202	29987.2	15908.4	1261.62	725.906	399336	949600
2030 Reference (reduction)	**	40212.7	18799	314384	51006.5	2504.1	-5586.51	23251.8	26610.8	14117.2	1119.2	644.136	356292	843300
2030 Baseline	1.a	40842.3	35730.1	355295	53292.7	3088.37	-6241.4	40895.3	19474.9	24829.3	1254.01	320.151	410291	979000
2030 Baseline (reduction)	1.a	36160.3	31631.3	314300	47201.5	2730.87	-5537.02	36292.8	17283.2	22034.9	1112.45	284.077	366069	869500
2030 Baseline	1.e	36216.9	42696.2	338718	48199.6	2946.68	-6122.33	38987	18566.2	23670.7	1226.72	308.334	389738	935100
2030 Baseline (reduction)	1.e	31887.8	37562.9	297835	42449.9	2590.46	-5398.22	34391.3	16377.7	20880.5	1081.61	271.938	345686	825600
2030 Targets	2.a	36947	47998.4	355201	49661.3	3965.9	-5021.03	51104.8	12168.4	31027.9	1035.16	164.358	421145	1005300
2030 Targets (reduction)	2.a	32725.7	42493	314230	44001	3510.2	-4453.74	45355.2	10799.4	27537.1	918.195	145.817	375751	893000
2030 Targets	2.e	29454.9	57251.5	338527	41752.7	3699.32	-5006.27	48704.6	11596.9	29570.6	1024.93	160.478	392151	948800
2030 Targets (reduction)	2.e	26033.5	50278	297692	36871.6	3257.34	-4411.6	42967.2	10230.8	26087.2	903.285	141.483	348072	838100
2030 Max	3.a	32755.3	61186.8	355092	45724	5147.25	-3237.02	54494	9731.58	33085.7	713.276	119.985	427288	1022100
2030 Max (reduction)	3.a	29031.6	54160.5	314147	40532.3	4558.29	-2871.62	48365.4	8637.12	29364.7	632.748	106.46	381251	907900
2030 Max	3.e	19631.2	78688.1	338232	32326.8	4843.09	-3226.96	51903.8	9269.02	31513	701.386	116.484	386085	950000
2030 Max (reduction)	3.e	17506.9	69022.4	297471	28693.4	4267.41	-2843.73	45795.7	8178.22	27804.5	618.263	102.717	343032	839600
Value added, Figure S16 (MEUR)
		Primary production	Secondary production	Packaging conversion	Manufacture of chemicals	Electricity power supply	Steam and air conditioning	Collection separate	Collection mixed	Sorting	Waste-to-energy	Landfilling	Other sectors	Total
2018 Reference		6268.24	689.499	16624.3	5571.4	385.826	-188.43	714.785	307.849	382.241	1596.97	211.766	23663.3	56200
2030 Reference	*	7645.18	832.916	20208.4	6791.12	469.957	-229.059	869.501	374.484	464.978	1941.53	257.577	28805.5	68400
2030 Reference (reduction)	*	6766.43	737.406	17873.8	6012.98	415.329	-203.214	771.604	332.321	412.632	1722.36	228.564	25714.1	60700
2030 Reference	**	7645.18	832.916	20222.6	6791.12	469.957	-229.059	869.501	374.484	464.978	1941.53	257.577	28805.5	68400
2030 Reference (reduction)	**	6765.78	737.393	17888.2	6012.61	415.326	-203.213	771.599	332.319	412.623	1722.35	228.562	25713.6	60700
2030 Baseline	1.a	6870.74	1399.19	20478.4	6281.53	512.228	-227.032	1357.07	243.203	725.699	1929.8	113.6	29552.8	69200
2030 Baseline (reduction)	1.a	6083.78	1238.68	18111.8	5563.97	452.938	-201.412	1204.35	215.834	644.042	1711.96	100.801	26381.3	61500
2030 Baseline	1.e	6092.63	1671.98	19686.7	5681.22	488.728	-222.701	1293.75	231.855	691.836	1887.8	109.407	28054.4	65600
2030 Baseline (reduction)	1.e	5364.97	1470.96	17304.9	5003.87	429.649	-196.363	1141.26	204.526	610.299	1664.5	96.4933	24896.4	57900
2030 Targets	2.a	6214.79	1879.61	20707.6	5853.11	657.767	-182.639	1695.86	151.958	906.85	1593	58.3194	30331	69800
2030 Targets (reduction)	2.a	5505.43	1664.02	18313.7	5186.39	582.192	-162.006	1505.07	134.863	804.844	1413.01	51.7407	27075.5	62000
2030 Targets	2.e	4954.56	2241.96	21130.1	4921	613.555	-182.103	1616.21	144.821	864.257	1577.26	56.9425	28217.9	66100
2030 Targets (reduction)	2.e	4379.6	1968.88	18563.6	4346.06	540.254	-160.473	1425.83	127.763	762.469	1390.07	50.2029	25059.5	58400
2030 Max	3.a	5509.51	2396.07	20954.8	5388.93	853.699	-117.746	1808.32	121.527	966.982	1097.65	42.5744	30791.8	69800
2030 Max (reduction)	3.a	4883.81	2120.92	18531.3	4777.44	756.024	-104.456	1604.96	107.86	858.255	973.735	37.7757	27487.9	62000
2030 Max	3.e	3302.01	3081.41	23171.7	3809.97	803.254	-117.38	1722.36	115.75	921.02	1079.36	41.3319	27785.5	65700
2030 Max (reduction)	3.e	2945.07	2702.9	20344.2	3382.02	707.78	-103.441	1519.69	102.13	812.655	951.444	36.4476	24700.6	58100
Data for Figure 4
(left) GHG emissions (Mt CO2eq.)		Primary	Secondary	Packaging conversion	Manufacture of chemicals	Electricity power supply	Steam and air conditioning	Collection separate	Collection mixed	Sorting	Waste-to-energy	Landfilling	All other reduction	All other increase	NET
Baseline development	1.a	-2.44125	1.34372	-0.000401515	-0.221104	0.137647	0.00426085	0.33596	-0.0903959	0.352008	-0.175667	-0.101899	-0.0718347	0.12019	-0.808763
	1.e	-4.87773	1.7445	-0.109674	-0.442796	0.225358	0.0210579	0.288875	-0.0988345	0.302674	-0.931861	-0.10516	-0.140005	0.649333	-3.47426
EU Targets	2.a	-4.5104	2.06378	-0.000725405	-0.406978	0.635356	0.106732	0.569487	-0.153241	0.59669	-5.38489	-0.141028	-0.103574	0.236482	-6.4923
	2.e	-8.49586	2.60172	-0.110319	-0.77438	0.649506	0.114177	0.510449	-0.158531	0.534832	-5.70458	-0.142138	-0.275259	0.701995	-10.5484
Max potential	3.a	-6.73759	2.8385	-0.00109191	-0.607857	1.31252	0.256943	0.647157	-0.174195	0.678071	-13.0541	-0.152175	-0.147069	0.311303	-14.8296
	3.e	-13.7451	3.86445	-0.111297	-1.25754	1.30315	0.263425	0.583819	-0.178452	0.611707	-13.3842	-0.153145	-0.503729	0.690734	-22.0162
(middle) Employment (number person positions)
Baseline development	1.a	-4390.69	13836.4	-58.8045	-4146.22	228.289	48.2036	14004	-10012.2	8502.44	-7.02668	-386.514	-2522.66	8804.41	23000
	1.e	-8772.8	20355.7	-16062.5	-8303.46	373.76	238.231	12041.3	-10946.8	7310.82	-37.2744	-398.885	-3099.64	31445.8	24000
EU Targets	2.a	-8112.14	25549.3	-106.24	-7631.79	1053.75	1207.47	23738.2	-16972.8	14412.5	-215.396	-534.938	-3899.41	17449.5	45000
	2.e	-15280.2	34299.8	-16157	-14521.5	1077.22	1291.69	21277.3	-17558.7	12918.4	-228.183	-539.146	-6893.72	34686.6	34000
Max potential	3.a	-12117.8	38151.4	-159.917	-11398.7	2176.84	2906.82	26975.8	-19293.7	16378.2	-522.165	-577.219	-5341.93	23702.5	60000
	3.e	-24721.2	54840.2	-16300.2	-23581.9	2161.3	2980.16	24335.7	-19765.1	14775.2	-535.366	-580.897	-13673.3	34645.3	34000
(right) Value added (MEUR)
Baseline development	1.a	-741.497	540.508	261.928	-506.394	36.6837	1.68763	464.702	-125.036	248.492	-10.8263	-137.15	-404.009	456.953	80
	1.e	-1478.68	795.807	-503.464	-996.402	60.811	8.59991	399.573	-136.708	213.663	-57.3746	-141.54	-430.952	1994.7	-270
EU Targets	2.a	-1369.53	999.187	484.333	-930.318	172.714	43.807	787.711	-211.961	421.208	-331.493	-189.816	-642.157	947.728	180
	2.e	-2575.25	1341.85	886.493	-1742.34	176.606	46.8705	706.048	-219.278	377.539	-351.172	-191.309	-895.71	2140.22	-290
Max potential	3.a	-2043.99	1492.68	724.534	-1378.83	358.679	105.603	895.142	-240.944	478.651	-803.58	-204.819	-787.851	1364.58	-40
	3.e	-4163.9	2146.21	2854.7	-2814.7	356.103	108.271	807.532	-246.832	431.802	-823.895	-206.124	-1445.19	2108.94	-880
Figures for scenario results without the decrease of product packaging intensity																	Figures for scenario results with the decrease of product packaging intensity
Figure S21																	Figure S22
(Mt CO2eq.)		Primary	Secondary	Packaging conversion	Manufacture of chemicals	Electricity power supply	Steam and air conditioning	Collection separate	Collection mixed	Sorting	Waste-to-energy	Landfilling	All other reduction	All other increase	NET		(Mt CO2eq.)		Primary	Secondary	Packaging conversion	Manufacture of chemicals	Electricity power supply	Steam and air conditioning	Collection separate	Collection mixed	Sorting	Waste-to-energy	Landfilling	All other reduction	All other increase	NET
Baseline development	1.a	-2.44125	1.34372	-0.000401515	-0.221104	0.137647	0.00426085	0.33596	-0.0903959	0.352008	-0.175667	-0.101899	-0.0718347	0.12019	-0.808763		Baseline development	1.a	-2.14668	1.18194	-0.000293428	-0.194416	0.121086	0.00373333	0.295522	-0.0795044	0.309638	-0.153744	-0.089624	-0.0631711	0.105713	-0.709799
	1.b	-3.42141	1.23842	-0.109401	-0.308819	0.224709	0.035519	0.288993	-0.0988134	0.302798	-1.67277	-0.105935	-0.0702332	0.655277	-3.04167			1.b	-3.12475	1.07662	-0.10912	-0.281915	0.208353	0.034996	0.248547	-0.0879233	0.260419	-1.65098	-0.0936612	-0.0621422	0.64143	-2.94014
	1.c	-3.9746	1.87658	-0.000689629	-0.362168	0.13833	-0.0109652	0.335837	-0.0904181	0.351879	0.604431	-0.101083	-0.149418	0.118052	-1.26424			1.c	-3.49509	1.65068	-0.000511347	-0.318461	0.121699	-0.00966814	0.295427	-0.0795213	0.309539	0.532894	-0.0889049	-0.1314	0.103837	-1.10949
	1.d	-2.44125	1.34372	-0.000401515	-0.221104	0.137647	0.00426085	0.33596	-0.0903959	0.352008	-0.175667	-0.101899	-0.0718347	0.12019	-0.808763			1.d	-2.14668	1.18194	-0.000293428	-0.194416	0.121086	0.00373333	0.295522	-0.0795044	0.309638	-0.153744	-0.089624	-0.0631711	0.105713	-0.709799
	1.e	-4.87773	1.7445	-0.109674	-0.442796	0.225358	0.0210579	0.288875	-0.0988345	0.302674	-0.931861	-0.10516	-0.140005	0.649333	-3.47426			1.e	-4.39614	1.51858	-0.109326	-0.398874	0.208931	0.0223602	0.248458	-0.0879392	0.260326	-1.00357	-0.0929832	-0.122426	0.635614	-3.31699
Targets	2.a	-4.5104	2.06378	-0.000725405	-0.406978	0.635356	0.106732	0.569487	-0.153241	0.59669	-5.38489	-0.141028	-0.103574	0.236482	-6.4923		Targets	2.a	-3.96635	1.81535	-0.000537909	-0.357873	0.558883	0.0938571	0.50095	-0.13478	0.524879	-4.73525	-0.124041	-0.0910892	0.208011	-5.70799
	2.b	-5.38655	1.92231	-0.109704	-0.485277	0.697957	0.132861	0.510789	-0.1585	0.535188	-6.62022	-0.143099	-0.0928958	0.760905	-8.43624			2.b	-4.84042	1.67385	-0.109347	-0.435958	0.621683	0.119991	0.442241	-0.140041	0.463366	-5.97071	-0.126112	-0.081942	0.734021	-7.64937
	2.c	-6.57006	2.77954	-0.00111235	-0.596446	0.642274	0.0878513	0.569279	-0.153259	0.596472	-4.41757	-0.140011	-0.197585	0.22369	-7.17694			2.c	-5.77769	2.44501	-0.000830594	-0.524491	0.564994	0.0772397	0.500791	-0.134794	0.524713	-3.88385	-0.123146	-0.173751	0.196753	-6.30905
	2.d	-5.47866	2.06352	-0.000933403	-0.498631	0.589166	0.106099	0.569367	-0.153251	0.596564	-5.38739	-0.141033	-0.172949	0.188452	-7.71968			2.d	-4.81789	1.81516	-0.000698339	-0.438475	0.518263	0.0932948	0.500857	-0.134788	0.524782	-4.73717	-0.124045	-0.152099	0.165761	-6.78706
	2.e	-8.49586	2.60172	-0.110319	-0.77438	0.649506	0.114177	0.510449	-0.158531	0.534832	-5.70458	-0.142138	-0.275259	0.701995	-10.5484			2.e	-7.55511	2.26726	-0.109813	-0.68836	0.57941	0.103659	0.441982	-0.140064	0.463094	-5.17031	-0.125272	-0.240121	0.681543	-9.49211
Max potential	3.a	-6.73759	2.8385	-0.00109191	-0.607857	1.31252	0.256943	0.647157	-0.174195	0.678071	-13.0541	-0.152175	-0.147069	0.311303	-14.8296		Max potential	3.a	-5.92507	2.49688	-0.000814517	-0.534531	1.15456	0.225977	0.569295	-0.153209	0.596489	-11.4808	-0.133845	-0.129338	0.273835	-13.0406
	3.b	-7.50183	2.65811	-0.110051	-0.676038	1.34129	0.275532	0.584558	-0.178402	0.612482	-13.9041	-0.153686	-0.129156	0.827841	-16.3535			3.b	-6.68723	2.31644	-0.109607	-0.602498	1.18352	0.24457	0.506683	-0.157417	0.530886	-12.3309	-0.135356	-0.112083	0.791085	-14.5619
	3.c	-10.3963	4.10997	-0.0017782	-0.944202	1.41173	0.246146	0.646764	-0.174221	0.677658	-12.5013	-0.151596	-0.299403	0.278485	-17.0981			3.c	-9.14293	3.61549	-0.00133364	-0.830333	1.2419	0.216468	0.568995	-0.15323	0.596174	-10.9939	-0.133335	-0.263286	0.244962	-15.0343
	3.d	-8.89101	2.83777	-0.00155452	-0.811697	1.20962	0.255499	0.646873	-0.174214	0.677773	-13.0579	-0.152182	-0.302313	0.20537	-17.558			3.d	-7.81905	2.49633	-0.00117136	-0.713806	1.06408	0.2247	0.569075	-0.153224	0.596259	-11.4837	-0.133851	-0.265878	0.180657	-15.4396
	3.e	-13.7451	3.86445	-0.111297	-1.25754	1.30315	0.263425	0.583819	-0.178452	0.611707	-13.3842	-0.153145	-0.503729	0.690734	-22.0162			3.e	-12.1387	3.37023	-0.110552	-1.11023	1.15033	0.233976	0.506119	-0.157455	0.530295	-11.8756	-0.134882	-0.438988	0.671207	-19.5043
Figure S23																	Figure S24
(person positions)		Primary	Secondary	Packaging conversion	Manufacture of chemicals	Electricity power supply	Steam and air conditioning	Collection separate	Collection mixed	Sorting	Waste-to-energy	Landfilling	All other reduction	All other increase	NET		(person positions)		Primary	Secondary	Packaging conversion	Manufacture of chemicals	Electricity power supply	Steam and air conditioning	Collection separate	Collection mixed	Sorting	Waste-to-energy	Landfilling	All other reduction	All other increase	NET
Baseline	1.a	-4390.69	13836.4	-58.8045	-4146.22	228.289	48.2036	14004	-10012.2	8502.44	-7.02668	-386.514	-2522.66	8804.41	23000		Baseline	1.a	-3860.89	12170.8	-42.9745	-3645.76	200.823	42.2357	12318.4	-8805.83	7479.02	-6.14976	-339.955	-2223.19	7736.46	21000
	1.b	-6153.55	12123.4	-16022.4	-5791.08	372.684	401.831	12046.2	-10944.5	7313.79	-66.9106	-401.826	-1546.72	31352.3	22000			1.b	-5620	10457.6	-15981.4	-5286.58	345.557	395.914	10360.3	-9738.3	6290.18	-66.0393	-355.268	-1370.63	30375.5	19000
	1.c	-7148.49	22504.2	-101.001	-6791.51	229.422	-124.051	13998.9	-10014.6	8499.3	24.1773	-383.418	-4517.91	9263.03	25000			1.c	-6286.07	19795.6	-74.8901	-5971.9	201.839	-109.377	12314.4	-8807.71	7476.63	21.3158	-337.227	-3986.31	8142	22000
	1.d	-4390.69	13836.4	-58.8045	-4146.22	228.289	48.2036	14004	-10012.2	8502.44	-7.02668	-386.514	-2522.66	8804.41	23000			1.d	-3860.89	12170.8	-42.9745	-3645.76	200.823	42.2357	12318.4	-8805.83	7479.02	-6.14976	-339.955	-2223.19	7736.46	21000
	1.e	-8772.8	20355.7	-16062.5	-8303.46	373.76	238.231	12041.3	-10946.8	7310.82	-37.2744	-398.885	-3099.64	31445.8	24000			1.e	-7906.64	17646.8	-16011.5	-7479.84	346.515	252.963	10356.6	-9740.07	6287.93	-40.1428	-352.696	-2719.22	30444	21000
Targets	2.a	-8112.14	25549.3	-106.24	-7631.79	1053.75	1207.47	23738.2	-16972.8	14412.5	-215.396	-534.938	-3899.41	17449.5	45000		Targets	2.a	-7133.64	22474.3	-78.7803	-6710.96	926.917	1061.82	20881.3	-14928.1	12678	-189.41	-470.503	-3437.3	15335.8	40000
	2.b	-9687.93	23248	-16066.9	-9100.1	1157.57	1503.08	21291.5	-17555.4	12927	-264.809	-542.792	-2376.67	39306.3	43000			2.b	-8705.69	20172.5	-16014.6	-8175.25	1031.07	1357.47	18434.2	-15510.8	11192.2	-238.828	-478.359	-2072.98	37319	38000
	2.c	-11816.5	37192.3	-162.911	-11184.8	1065.22	993.872	23729.5	-16974.8	14407.2	-176.703	-531.079	-6382	17874.8	48000			2.c	-10391.4	32716.8	-121.646	-9835.44	937.053	873.822	20874.7	-14929.6	12673.9	-155.354	-467.106	-5623.57	15704.6	42000
	2.d	-9853.6	25545.1	-136.703	-9350.52	977.142	1200.31	23733.2	-16974	14409.5	-215.495	-534.954	-6221.03	13740.8	36000			2.d	-8665.18	22471.2	-102.276	-8222.45	859.549	1055.46	20877.5	-14929	12675.6	-189.487	-470.516	-5488.51	12079	31000
	2.e	-15280.2	34299.8	-16157	-14521.5	1077.22	1291.69	21277.3	-17558.7	12918.4	-228.183	-539.146	-6893.72	34686.6	34000			2.e	-13588.2	29825.4	-16082.8	-12908.4	960.962	1172.71	18423.4	-15513.3	11185.6	-206.812	-475.17	-5861.54	33117.1	30000
Max potential	3.a	-12117.8	38151.4	-159.917	-11398.7	2176.84	2906.82	26975.8	-19293.7	16378.2	-522.165	-577.219	-5341.93	23702.5	60000		Max potential	3.a	-10656.5	33560.5	-119.291	-10023.7	1914.85	2556.5	23730.2	-16969.3	14407.6	-459.231	-507.692	-4709.1	20831.2	53000
	3.b	-13492.4	35217.1	-16117.7	-12677.3	2224.55	3117.13	24366.5	-19759.6	14793.9	-556.166	-582.949	-3526.62	45101.8	58000			3.b	-12027.3	30625.5	-16052.6	-11298.3	1962.88	2766.85	21120.3	-17435.4	12823.1	-493.235	-513.423	-3065.5	42370.5	50000
	3.c	-18698.2	58834.1	-260.429	-17706	2341.38	2784.68	26959.4	-19296.6	16368.2	-500.052	-575.023	-9423.68	24255.5	65000			3.c	-16443.9	51756.5	-195.321	-15570.7	2059.71	2448.93	23717.7	-16971.6	14400	-439.754	-505.755	-8304.22	21308.5	57000
	3.d	-15990.9	38139.5	-227.67	-15221.2	2006.18	2890.5	26964	-19295.8	16371	-522.318	-577.245	-10558.9	15504	39000			3.d	-14062.9	33551.6	-171.553	-13385.5	1764.8	2542.06	23721.1	-16971	14402.1	-459.349	-507.712	-9313.55	13626.5	34000
	3.e	-24721.2	54840.2	-16300.2	-23581.9	2161.3	2980.16	24335.7	-19765.1	14775.2	-535.366	-580.897	-13673.3	34645.3	34000			3.e	-21832	47767.1	-16191	-20819.5	1907.85	2647	21096.8	-17439.6	12808.8	-475.026	-511.623	-11789	33077.4	30000
Figure S25																	Figure S26
(MEUR)		Primary	Secondary	Packaging conversion	Manufacture of chemicals	Electricity power supply	Steam and air conditioning	Collection separate	Collection mixed	Sorting	Waste-to-energy	Landfilling	All other reduction	All other increase	NET		(MEUR)		Primary	Secondary	Packaging conversion	Manufacture of chemicals	Electricity power supply	Steam and air conditioning	Collection separate	Collection mixed	Sorting	Waste-to-energy	Landfilling	All other reduction	All other increase	NET
Baseline	1.a	-741.497	540.508	261.928	-506.394	36.6837	1.68763	464.702	-125.036	248.492	-10.8263	-137.15	-404.009	456.953	80		Baseline	1.a	-651.999	475.433	231.08	-445.264	32.2701	1.47818	408.771	-109.971	218.588	-9.47396	-120.63	-356.361	401.773	70
	1.b	-1038.06	473.43	-660.426	-700.271	60.6326	14.5509	399.736	-136.678	213.75	-102.982	-142.583	-305.251	1991.34	60			1.b	-947.961	408.343	-689.946	-638.679	56.2755	14.3434	343.794	-121.616	183.84	-101.638	-126.063	-268.491	1944.62	50
	1.c	-1205.43	879.938	427.193	-818.189	36.8716	-4.57817	464.531	-125.066	248.4	37.1934	-136.051	-549.267	473.406	-270			1.c	-1060.02	774.018	376.748	-719.462	32.4387	-4.03681	408.641	-109.994	218.518	32.793	-119.662	-484.559	416.182	-230
	1.d	-741.497	540.508	261.928	-506.394	36.6837	1.68763	464.702	-125.036	248.492	-10.8263	-137.15	-404.009	456.953	80			1.d	-651.999	475.433	231.08	-445.264	32.2701	1.47818	408.771	-109.971	218.588	-9.47396	-120.63	-356.361	401.773	70
	1.e	-1478.68	795.807	-503.464	-996.402	60.811	8.59991	399.573	-136.708	213.663	-57.3746	-141.54	-430.952	1994.7	-270			1.e	-1332.68	689.871	-552.601	-897.213	56.4344	9.14351	343.67	-121.638	183.775	-61.7861	-125.151	-376.609	1945.45	-230
Targets	2.a	-1369.53	999.187	484.333	-930.318	172.714	43.807	787.711	-211.961	421.208	-331.493	-189.816	-642.157	947.728	180		Targets	2.a	-1204.31	878.915	427.195	-818.065	151.926	38.5225	692.918	-186.427	370.529	-291.5	-166.953	-566.511	833.355	150
	2.b	-1634.59	909.068	-449.164	-1103.37	189.934	54.5596	706.519	-219.236	377.791	-407.535	-192.603	-518.019	2444.48	150			2.b	-1468.78	788.779	-505.009	-990.66	169.201	49.2769	611.711	-193.704	327.102	-367.55	-169.741	-450.631	2335.98	130
	2.c	-1992.64	1455.12	706.324	-1349.07	174.617	36.0373	787.423	-211.987	421.054	-271.949	-188.447	-827.096	960.632	-290			2.c	-1752.36	1280.01	622.873	-1186.35	153.607	31.6841	692.699	-186.447	370.411	-239.092	-165.748	-729.711	844.584	-260
	2.d	-1662.46	999.02	1428.67	-1132.89	160.008	43.5463	787.545	-211.976	421.119	-331.647	-189.821	-845.38	715.593	180			2.d	-1461.96	878.792	1258.05	-996.224	140.753	38.2911	692.79	-186.439	370.46	-291.619	-166.958	-745.543	629.125	150
	2.e	-2575.25	1341.85	886.493	-1742.34	176.606	46.8705	706.048	-219.278	377.539	-351.172	-191.309	-895.71	2140.22	-290			2.e	-2290.16	1166.78	661.99	-1548.55	157.573	42.5562	611.352	-193.736	326.911	-318.281	-168.609	-779.254	2068.1	-260
Max potential	3.a	-2043.99	1492.68	724.534	-1378.83	358.679	105.603	895.142	-240.944	478.651	-803.58	-204.819	-787.851	1364.58	-40		Max potential	3.a	-1797.53	1313.05	638.924	-1212.52	315.514	92.8768	787.453	-211.919	421.077	-706.731	-180.149	-695.104	1199.78	-30
	3.b	-2275.18	1377.77	-221.02	-1529.52	366.593	113.253	808.554	-246.763	432.349	-855.903	-206.852	-657.679	2841.83	-50			3.b	-2028.12	1198.11	-305.366	-1362.75	323.48	100.528	700.845	-217.739	374.764	-759.059	-182.183	-573.27	2683.02	-40
	3.c	-3150.82	2302.61	1118.89	-2122.19	385.969	101.161	894.598	-240.981	478.36	-769.55	-204.039	-1092.04	1379.3	-910			3.c	-2771.11	2025.6	986.559	-1866.33	339.54	88.9639	787.037	-211.947	420.855	-676.757	-179.462	-963.663	1212.58	-800
	3.d	-2695.44	1492.22	2825.09	-1829.34	330.374	105.01	894.749	-240.971	478.441	-803.815	-204.828	-1207.36	815.55	-40			3.d	-2370.57	1312.7	2487.13	-1608.77	290.626	92.3513	787.148	-211.939	420.915	-706.912	-180.156	-1064.97	716.979	-30
	3.e	-4163.9	2146.21	2854.7	-2814.7	356.103	108.271	807.532	-246.832	431.802	-823.895	-206.124	-1445.19	2108.94	-880			3.e	-3677.52	1869.38	2382	-2484.99	314.352	96.1686	700.066	-217.791	374.347	-731.037	-181.544	-1257.38	2037.38	-770

## Sheet: Scenario data
Background scenarion data
Population	2005	2006	2007	2008	2009	2010	2011	2012	2013	2014	2015	2016	2017	2018	2019	2020	2021	2022	2023	2024	2025	2026	2027	2028	2029	2030
EU 28 total	495517460	497368686	499306703	501193634	502702657	503807810	503519196	504605401	506087216	507876849	509351040	510778779	511930353	513059281	513719507	5.14918e+08	5.15818e+08	5.16558e+08	5.17148e+08	5.17598e+08	5.17918e+08	5.18202e+08	5.18445e+08	5.18649e+08	5.18814e+08	5.18942e+08
European Union - 27 countries (from 2020)														446598937	446883180	4.4773e+08	4.48311e+08	4.48764e+08	4.49089e+08	4.49285e+08	4.49356e+08	4.49392e+08	4.4939e+08	4.49352e+08	4.49282e+08	4.49181e+08
United Kingdom														66460344	66836327	6.71885e+07	6.75063e+07	6.77941e+07	6.80594e+07	6.83127e+07	6.85619e+07	6.88098e+07	6.90551e+07	6.92969e+07	6.95328e+07	6.97613e+07
GDP	2005	2006	2007	2008	2009	2010	2011	2012	2013	2014	2015	2016	2017	2018	2019	2020	2021	2022	2023	2024	2025	2026	2027	2028	2029	2030
EU28 % change real GDP		0.0332488	0.0299712	0.00477646	-0.0427686	0.0217947	0.0175768	-0.00429289	0.00307419	0.0177609	0.0230608	0.0195766	0.0263285	0.0198414	0.0152462	-0.061	0.042	0.04	0.024	0.019	0.016	0.015	0.015	0.015	0.015	0.015
EU28 GDP MEUR2018 constant	1.34951e+07	1.39438e+07	1.43617e+07	1.44303e+07	1.38131e+07	1.41142e+07	1.43623e+07	1.43006e+07	1.43446e+07	1.45993e+07	1.4936e+07	1.52284e+07	1.56294e+07	15939469	16182486	1.51954e+07	1.58336e+07	1.64669e+07	1.68621e+07	1.71825e+07	1.74574e+07	1.77193e+07	1.79851e+07	1.82548e+07	1.85287e+07	1.88066e+07
Global % change real GDP		0.0471204	0.0460251	0.0204082	-0.0128332	0.0460251	0.0341262	0.0288066	0.0288066	0.0309278	0.0319917	0.0277492	0.0351967	0.0319917	0.024	-0.035	0.055	0.042	0.038	0.036	0.035	0.03	0.028	0.027	0.026	0.026
Global GDP MUSD2018 constant	5.83584e+07	6.11083e+07	6.39208e+07	6.52253e+07	6.43883e+07	6.73517e+07	6.96502e+07	7.16566e+07	7.37208e+07	7.60008e+07	7.84322e+07	8.06086e+07	8.34458e+07	8.61153e+07	8.81821e+07	8.50957e+07	8.9776e+07	9.35466e+07	9.71014e+07	1.00597e+08	1.04118e+08	1.07241e+08	1.10244e+08	1.13221e+08	1.16165e+08	1.19185e+08
Final demand components (MEUR2018)	2005	2006	2007	2008	2009	2010	2011	2012	2013	2014	2015	2016	2017	2018	2019	2020	2021	2022	2023	2024	2025	2026	2027	2028	2029	2030
Final consumption expenditure of households [P31_S14]	7.66319e+06	7.82677e+06	8.00054e+06	8.03505e+06	7.9233e+06	7.99884e+06	8.01759e+06	7.98286e+06	7.98691e+06	8.08988e+06	8.27415e+06	8.4795e+06	8.6461e+06	8.79747e+06	8.92617e+06	8.33245e+06	8.67306e+06	9.0126e+06	9.22166e+06	9.39132e+06	9.5379e+06	9.67774e+06	9.82039e+06	9.96588e+06	1.01143e+07	1.02656e+07
Final consumption expenditure of general government [P3_S13]	2.74581e+06	2.80144e+06	2.85406e+06	2.9267e+06	2.98849e+06	3.01331e+06	3.01289e+06	3.01162e+06	3.01884e+06	3.05381e+06	3.0974e+06	3.15276e+06	3.18684e+06	3224983	3.29671e+06	3.33956e+06	3.43975e+06	3.46039e+06	3.46039e+06	3.46039e+06	3.46039e+06	3.46039e+06	3.46039e+06	3.46039e+06	3.46039e+06	3.46039e+06
Gross capital formation [P5G]	2.93862e+06	3.14739e+06	3.3448e+06	3.27688e+06	2.73764e+06	2.87682e+06	2.96871e+06	2.78906e+06	2.79748e+06	2.93447e+06	3.07986e+06	3.15972e+06	3.30354e+06	3.42177e+06	3.50933e+06	3.26368e+06	3.46602e+06	3.53534e+06	3.60605e+06	3.64211e+06	3.67853e+06	3.71532e+06	3.75247e+06	3.79e+06	3.8279e+06	3.86618e+06
Export total	1.89646e+06	1.92202e+06	1.89484e+06	2.37375e+06	1.70521e+06	2.05779e+06	2.27203e+06	2.38911e+06	2.44258e+06	2.46951e+06	2.59144e+06	2.58389e+06	2.79302e+06	2.85194e+06	2.93508e+06	2.64157e+06	2.90573e+06	3.13732e+06	3.27133e+06	3.40312e+06	3.53586e+06	3.65362e+06	3.76682e+06	3.87904e+06	3.99002e+06	4.10388e+06
Imports total	1.8021e+06	1.86678e+06	1.8217e+06	2.3627e+06	1.58021e+06	1.92633e+06	2.10623e+06	2.17265e+06	2.12081e+06	2.05144e+06	2.09583e+06	2.0938e+06	2.25586e+06	2.35669e+06	2.4848e+06	2.38191e+06	2.65101e+06	2.67875e+06	2.69733e+06	2.71445e+06	2.75528e+06	2.7878e+06	2.81502e+06	2.84047e+06	2.86391e+06	2.88944e+06
Foreground scenario data
(unit: fraction denoting percentage)
Parameter	Scenarios	2018	2019	2020	2021	2022	2023	2024	2025	2026	2027	2028	2029	2030
Separate collection efficiency	Baseline	0.384294	0.402269	0.420245	0.43822	0.456196	0.474171	0.492147	0.510122	0.528098	0.546073	0.564049	0.582024	0.6
	Targets	0.384294	0.430823	0.464245	0.513917	0.573966	0.632577	0.67898	0.71	0.728462	0.738698	0.744152	0.746997	0.75
	Max potential	0.384294	0.430823	0.471098	0.512423	0.562747	0.616854	0.667764	0.709999	0.741528	0.763257	0.777422	0.786323	0.8
Sorting efficiency	Baseline	0.78053	0.782153	0.783775	0.785398	0.78702	0.788643	0.790265	0.791888	0.79351	0.795133	0.796755	0.798378	0.8
	Targets	0.78053	0.787597	0.794664	0.801731	0.808799	0.815866	0.822933	0.83	0.834	0.838	0.842	0.846	0.85
	Max potential	0.78053	0.792153	0.803775	0.815398	0.82702	0.838643	0.850265	0.861888	0.87351	0.885133	0.896755	0.908378	0.92
Mechanical recycling efficiency	Baseline	0.808875	0.812302	0.815729	0.819156	0.822583	0.82601	0.829437	0.832864	0.836292	0.839719	0.843146	0.846573	0.85
	Targets	0.808875	0.81475	0.820625	0.8265	0.832375	0.83825	0.844125	0.85	0.852	0.854	0.856	0.858	0.86
	Max potential	0.808875	0.820635	0.832395	0.844156	0.855916	0.867677	0.879437	0.891198	0.902958	0.914719	0.926479	0.93824	0.95
Waste-to-energy rate (share of disposal)	Baseline	0.6	0.616667	0.633333	0.65	0.666667	0.683333	0.7	0.716667	0.733333	0.75	0.766667	0.783333	0.8
	Targets	0.6	0.625	0.65	0.675	0.7	0.725	0.75	0.775	0.8	0.825	0.85	0.875	0.9
	Max potential	0.6	0.625	0.65	0.675	0.7	0.725	0.75	0.775	0.8	0.825	0.85	0.875	0.9
Export rate	Baseline	0.26173	0.235557	0.212001	0.190801	0.171721	0.154549	0.139094	0.125185	0.112666	0.1014	0.0912596	0.0821337	0.0739203
	Targets	0.26173	0.235557	0.212001	0.190801	0.171721	0.154549	0.139094	0.125185	0.112666	0.1014	0.0912596	0.0821337	0.0739203
	Max potential	0.26173	0.239919	0.218108	0.196298	0.174487	0.152676	0.130865	0.109054	0.0872434	0.0654325	0.0436217	0.0218108	0
Closed loop recycling rate	Baseline	0.314286	0.314286	0.314286	0.314286	0.314286	0.314286	0.314286	0.314286	0.314286	0.314286	0.314286	0.314286	0.314286
	Targets	0.314286	0.342262	0.370238	0.398214	0.42619	0.454167	0.482143	0.510119	0.538095	0.566071	0.594048	0.622024	0.65
	Max potential	0.314286	0.363095	0.411905	0.460714	0.509524	0.558333	0.607143	0.655952	0.704762	0.753571	0.802381	0.85119	0.9

## Sheet: Packaging intensity
Packaging product intesity data: distribution of total converted packaging per product groups, intensity in tonne and euro per million euro of product output in EU 28
Number	CodeNr	Name	Packaging distribution	[tonne per MEUR]	[EUR per MEUR]
1	CPA_A01	Products of agriculture, hunting and related services	0.00509	0.226407	569.868
2	CPA_A02	Products of forestry, logging and related services	0	0	0
3	CPA_A03	Fish and other fishing products; aquaculture products; support services to fishing	0	0	0
4	CPA_B	Mining and quarrying	0.0005	0.0756609	190.438
5	CPA_C10-C12	Food products, beverages and tobacco products	0.3	5.1606	12989.2
6	CPA_C13-C15	Textiles, wearing apparel and leather products	0.00552	0.494193	1243.88
7	CPA_C16	Wood and of products of wood and cork, except furniture; articles of straw and plaiting materials	0.00473	0.68303	1719.19
8	CPA_C17	Paper and paper products	0.05346	5.73477	14434.4
9	CPA_C18	Printing and recording services	0.00164	0.398687	1003.5
10	CPA_C19	Coke and refined petroleum products	0.00371	0.187037	470.771
11	CPA_C20	Chemicals and chemical products	0.06239	2.5455	6407.03
12	CPA_C20x	Manufacture of plastics (selected)	0.0008	0.322222	811.034
13	CPA_C21	Basic pharmaceutical products and pharmaceutical preparations	0.00408	0.332242	836.254
14	CPA_C22	Rubber and plastics products	0.16972	11.012	27717.3
15	CPA_C23	Other non-metallic mineral products	0.01051	0.986507	2483.04
16	CPA_C24	Basic metals	0.01372	0.770608	1939.62
17	CPA_C25	Fabricated metal products, except machinery and equipment	0.01913	0.728791	1834.37
18	CPA_C26	Computer, electronic and optical products	0.01818	1.0804	2719.36
19	CPA_C27	Electrical equipment	0.01788	1.23086	3098.08
20	CPA_C28	Machinery and equipment n.e.c.	0.03123	0.960422	2417.38
21	CPA_C29	Motor vehicles, trailers and semi-trailers	0.04675	1.02126	2570.5
22	CPA_C30	Other transport equipment	0.0101	0.819325	2062.24
23	CPA_C31_C32	Furniture; other manufactured goods	0.05224	4.26671	10739.3
24	CPA_C33	Repair and installation services of machinery and equipment	0.0009	0.061429	154.617
25	CPA_D35x	Electricity distribution, gas production and distribution	0	0	0
26	CPA_D351x	Electricity power supply	0	0	0
27	CPA_D352	Steam and air conditioning supply	0	0	0
28	CPA_E36	Natural water; water treatment and supply services	0	0	0
29	CPA_E37-E39	Sewerage; waste collection, treatment and disposal activities; materials recovery; remediation activities and other waste management services	0.00079	0.0572988	144.221
30	CPA_F	Constructions and construction works	0.02359	0.223553	562.683
31	CPA_G45	Wholesale and retail trade and repair services of motor vehicles and motorcycles	0.00814	0.398293	1002.5
32	CPA_G46	Wholesale trade services, except of motor vehicles and motorcycles	0.04867	0.603659	1519.41
33	CPA_G47	Retail trade services, except of motor vehicles and motorcycles	0.03412	0.60815	1530.71
34	CPA_H49	Land transport services and transport services via pipelines	0.0002	0.00552133	13.8972
35	CPA_H50	Water transport services	0	0	0
36	CPA_H51	Air transport services	0	0	0
37	CPA_H52	Warehousing and support services for transportation	0.00209	0.0712996	179.461
38	CPA_H53	Postal and courier services	0.00479	0.67529	1699.71
39	CPA_I	Accommodation and food services	0.00371	0.0834811	210.122
40	CPA_J58	Publishing services	0.0017	0.154837	389.724
41	CPA_J59_J60	Motion picture, video and television programme production services, sound recording and music publishing; programming and broadcasting services	0.00044	0.0485071	122.092
42	CPA_J61	Telecommunications services	0.0017	0.0867097	218.248
43	CPA_J62_J63	Computer programming, consultancy and related services; information services	0.00085	0.0218661	55.0369
44	CPA_K64	Financial services, except insurance and pension funding	0	0	0
45	CPA_K65	Insurance, reinsurance and pension funding services, except compulsory social security	0.00103	0.0529426	133.257
46	CPA_K66	Services auxiliary to financial services and insurance services	0	0	0
47	CPA_L68B	Real estate services (excl imputed rents)	2e-05	0.000173648	0.437071
48	CPA_L68A	Of which: imputed rents of owner-occupied dwellings	0	0	0
49	CPA_M69_M70	Legal and accounting services; services of head offices; management consulting services	0.00013	0.00268106	6.74823
50	CPA_M71	Architectural and engineering services; technical testing and analysis services	0.00164	0.079184	199.306
51	CPA_M72	Scientific research and development services	0.00035	0.0164477	41.399
52	CPA_M73	Advertising and market research services	0.00163	0.145986	367.446
53	CPA_M74_M75	Other professional, scientific and technical services; veterinary services	0.0031	0.330144	830.972
54	CPA_N77	Rental and leasing services	0.00379	0.179929	452.881
55	CPA_N78	Employment services	9e-05	0.00746843	18.798
56	CPA_N79	Travel agency, tour operator and other reservation services and related services	0	0	0
57	CPA_N80-N82	Security and investigation services; services to buildings and landscape; office administrative, office support and other business support services	0.00201	0.0688722	173.351
58	CPA_O84	Public administration and defence services; compulsory social security services	0.01518	0.233192	586.945
59	CPA_P85	Education services	0.00016	0.00347599	8.74906
60	CPA_Q86	Human health services	0.00365	0.0622535	156.692
61	CPA_Q87_Q88	Social work services	0.00096	0.0389991	98.1607
62	CPA_R90-R92	Creative, arts and entertainment services; library, archive, museum and other cultural services; gambling and betting services	0.00036	0.032604	82.0643
63	CPA_R93	Sporting services and amusement and recreation services	2e-05	0.00268123	6.74864
64	CPA_S94	Services furnished by membership organisations	0.00025	0.0344147	86.6219
65	CPA_S95	Repair services of computers and personal and household goods	0.00011	0.0526676	132.564
66	CPA_S96	Other personal services	0.00245	0.250048	629.37
67	CPA_T	Services of households as employers; undifferentiated goods and services produced by households for own use	0	0	0
68	CPA_U	Services provided by extraterritorial organisations and bodies	0	0	0

## Sheet: Waste rates
Vectors of packing, retail, and service waste rate per (background) product used to calculated pre-consumer waste generation
Number	CodeNr	Name	γpack	γretail	γservice
1	CPA_A01	Products of agriculture, hunting and related services	0.005	0.07	0
2	CPA_A02	Products of forestry, logging and related services	0.001	0.01	0
3	CPA_A03	Fish and other fishing products; aquaculture products; support services to fishing	0.001	0.01	0
4	CPA_B	Mining and quarrying	0.001	0.01	0
5	CPA_C10-C12	Food products, beverages and tobacco products	0.005	0.03	0
6	CPA_C13-C15	Textiles, wearing apparel and leather products	0.001	0.1	0
7	CPA_C16	Wood and of products of wood and cork, except furniture; articles of straw and plaiting materials	0.001	0.01	0
8	CPA_C17	Paper and paper products	0.001	0.01	0
9	CPA_C18	Printing and recording services	0.001	0.01	0
10	CPA_C19	Coke and refined petroleum products	0.001	0.01	0
11	CPA_C20	Chemicals and chemical products	0.001	0.05	0
12	CPA_C20x	Manufacture of plastics (selected)	0.001	0.01	0
13	CPA_C21	Basic pharmaceutical products and pharmaceutical preparations	0.001	0.01	0
14	CPA_C22	Rubber and plastics products	0.001	0.01	0
15	CPA_C23	Other non-metallic mineral products	0.001	0.01	0
16	CPA_C24	Basic metals	0.001	0.01	0
17	CPA_C25	Fabricated metal products, except machinery and equipment	0.001	0.01	0
18	CPA_C26	Computer, electronic and optical products	0.001	0.01	0
19	CPA_C27	Electrical equipment	0.001	0.01	0
20	CPA_C28	Machinery and equipment n.e.c.	0.001	0.01	0
21	CPA_C29	Motor vehicles, trailers and semi-trailers	0.001	0.01	0
22	CPA_C30	Other transport equipment	0.001	0.01	0
23	CPA_C31_C32	Furniture; other manufactured goods	0.001	0.01	0
24	CPA_C33	Repair and installation services of machinery and equipment	0	0	0.5
25	CPA_D35x	Electricity distribution, gas production and distribution	0	0	0.5
26	CPA_D351x	Electricity power supply	0	0	0.5
27	CPA_D352	Steam and air conditioning supply	0	0	0.5
28	CPA_E36	Natural water; water treatment and supply services	0	0	0.5
29	CPA_E37-E39	Sewerage; waste collection, treatment and disposal activities; materials recovery; remediation activities and other waste management services	0	0	0.5
30	CPA_F	Constructions and construction works	0	0	0.5
31	CPA_G45	Wholesale and retail trade and repair services of motor vehicles and motorcycles	0	0	0.5
32	CPA_G46	Wholesale trade services, except of motor vehicles and motorcycles	0	0	0.5
33	CPA_G47	Retail trade services, except of motor vehicles and motorcycles	0	0	0.5
34	CPA_H49	Land transport services and transport services via pipelines	0	0	0.5
35	CPA_H50	Water transport services	0	0	0.5
36	CPA_H51	Air transport services	0	0	0.5
37	CPA_H52	Warehousing and support services for transportation	0	0	0.5
38	CPA_H53	Postal and courier services	0	0	0.5
39	CPA_I	Accommodation and food services	0	0	0.5
40	CPA_J58	Publishing services	0	0	0.5
41	CPA_J59_J60	Motion picture, video and television programme production services, sound recording and music publishing; programming and broadcasting services	0	0	0.5
42	CPA_J61	Telecommunications services	0	0	0.5
43	CPA_J62_J63	Computer programming, consultancy and related services; information services	0	0	0.5
44	CPA_K64	Financial services, except insurance and pension funding	0	0	0.5
45	CPA_K65	Insurance, reinsurance and pension funding services, except compulsory social security	0	0	0.5
46	CPA_K66	Services auxiliary to financial services and insurance services	0	0	0.5
47	CPA_L68B	Real estate services (excl imputed rents)	0	0	0.5
48	CPA_L68A	Of which: imputed rents of owner-occupied dwellings	0	0	0.5
49	CPA_M69_M70	Legal and accounting services; services of head offices; management consulting services	0	0	0.5
50	CPA_M71	Architectural and engineering services; technical testing and analysis services	0	0	0.5
51	CPA_M72	Scientific research and development services	0	0	0.5
52	CPA_M73	Advertising and market research services	0	0	0.5
53	CPA_M74_M75	Other professional, scientific and technical services; veterinary services	0	0	0.5
54	CPA_N77	Rental and leasing services	0	0	0.5
55	CPA_N78	Employment services	0	0	0.5
56	CPA_N79	Travel agency, tour operator and other reservation services and related services	0	0	0.5
57	CPA_N80-N82	Security and investigation services; services to buildings and landscape; office administrative, office support and other business support services	0	0	0.5
58	CPA_O84	Public administration and defence services; compulsory social security services	0	0	0.5
59	CPA_P85	Education services	0	0	0.5
60	CPA_Q86	Human health services	0	0	0.5
61	CPA_Q87_Q88	Social work services	0	0	0.5
62	CPA_R90-R92	Creative, arts and entertainment services; library, archive, museum and other cultural services; gambling and betting services	0	0	0.5
63	CPA_R93	Sporting services and amusement and recreation services	0	0	0.5
64	CPA_S94	Services furnished by membership organisations	0	0	0.5
65	CPA_S95	Repair services of computers and personal and household goods	0	0	0.5
66	CPA_S96	Other personal services	0	0	0.5
67	CPA_T	Services of households as employers; undifferentiated goods and services produced by households for own use	0	0	0.5
68	CPA_U	Services provided by extraterritorial organisations and bodies	0	0	0.5

## Sheet: SUT mixed unit
Supply and Use table in mixed units
SUPPLY table				1	2	3	1	2	3	4	5	6	7	8	9	10	11	12	13	14	15	16	17	18	19	20	21	22	23	24	25	26	27	28	29	30	31	32	33	34	35	36	37	38	39	40	41	42	43
				'prim_i'	'secp_i'	'conv_i'	'A01'	'A02'	'A03'	'B'	'C10-C12'	'C13-C15'	'C16'	'C17'	'C18'	'C19'	'C20'	'C20x'	'C21'	'C22'	'C23'	'C24'	'C25'	'C26'	'C27'	'C28'	'C29'	'C30'	'C31_C32'	'C33'	'D35x'	'D351x'	'D352'	'E36'	'E37-E39'	'F'	'G45'	'G46'	'G47'	'H49'	'H50'	'H51'	'H52'	'H53'	'I'	'J58'	'J59_J60'	'J61'	'J62_J63'
Number	CodeNr	Name	Unit	'Primary polymer'	'Secondary post-consumer'	'Converted packaging'	'Crop and animal production, hunting and related service activities'	'Forestry and logging'	'Fishing and aquaculture'	'Mining and quarrying'	'Manufacture of food products, beverages and tobacco products'	'Manufacture of textiles, wearing apparel and leather products'	'Manufacture of wood and of products of wood and cork, except furniture; manufacture of articles of straw and plaiting materials'	'Manufacture of paper and paper products'	'Printing and reproduction of recorded media'	'Manufacture of coke and refined petroleum products'	'Manufacture of chemicals and chemical products'	'Manufacture of plastics (selected)'	'Manufacture of basic pharmaceutical products and pharmaceutical preparations'	'Manufacture of rubber and plastic products'	'Manufacture of other non-metallic mineral products'	'Manufacture of basic metals'	'Manufacture of fabricated metal products, except machinery and equipment'	'Manufacture of computer, electronic and optical products'	'Manufacture of electrical equipment'	'Manufacture of machinery and equipment n.e.c.'	'Manufacture of motor vehicles, trailers and semi-trailers'	'Manufacture of other transport equipment'	'Manufacture of furniture; other manufacturing'	'Repair and installation of machinery and equipment'	'Electricity distribution, gas production and distribution'	'Electricity power supply'	'Steam and air conditioning supply'	'Water collection, treatment and supply'	'Sewerage; waste collection, treatment and disposal activities; materials recovery; remediation activities and other waste management services'	'Construction'	'Wholesale and retail trade and repair of motor vehicles and motorcycles'	'Wholesale trade, except of motor vehicles and motorcycles'	'Retail trade, except of motor vehicles and motorcycles'	'Land transport and transport via pipelines'	'Water transport'	'Air transport'	'Warehousing and support activities for transportation'	'Postal and courier activities'	'Accommodation and food service activities'	'Publishing activities'	'Motion picture, video and television programme production, sound recording and music publishing activities; programming and broadcasting activities'	'Telecommunications'	'Computer programming, consultancy and related activities; information service activities'
1	'Prim_p'	'Primary plastics'	kt'	16465	0	0	0	0	0	0	0	0	0	0	0	0	0	0	0	0	0	0	0	0	0	0	0	0	0	0	0	0	0	0	0	0	0	0	0	0	0	0	0	0	0	0	0	0	0
2	'Secp_p'	'Secondary plastics'	kt'	0	1100	0	0	0	0	0	0	0	0	0	0	0	0	0	0	0	0	0	0	0	0	0	0	0	0	0	0	0	0	0	0	0	0	0	0	0	0	0	0	0	0	0	0	0	0
3	'Conv_p'	'Converted packaging'	kt'	0	0	20550.6	0	0	0	0	0	0	0	0	0	0	0	0	0	0	0	0	0	0	0	0	0	0	0	0	0	0	0	0	0	0	0	0	0	0	0	0	0	0	0	0	0	0	0
4	'CPA_A01'	'Products of agriculture, hunting and related services'	MEUR'	0	0	0	420965	381.87	14.55	3.5	1044.28	15.49	13.73	1.61	0.03	0.2	4.48036	0.489635	1.15	1.87	0.68	0.12	24.39	0.01	0.32	3.36	0.24	0	87.5	0.46	1.5263	0.448793	0.044904	0.27	10.42	92.22	1.11	1844.28	300.43	23.08	0	0	41.76	0.05	14.76	0	0	0.12	0.89
5	'CPA_A02'	'Products of forestry, logging and related services'	MEUR'	0	0	0	732.38	47674.8	0.49	2.61	4.45	0.94	317.92	422.94	0	0	0.820348	0.0896516	0	0.01	0.34	0	0.6	0	0.08	0	0.11	0	9.58	3.59	6.11427	1.83501	0.180728	0.45	1.85	5.89	0.18	44.64	9.34	13.37	0	0	0.59	0	8.82	0	0	0	0.25
6	'CPA_A03'	'Fish and other fishing products; aquaculture products; support services to fishing'	MEUR'	0	0	0	55.03	15.84	14673.9	0.4	150.19	0.02	0	0	0	0	1.31616	0.143837	0	0.03	0.01	0	0.02	0	0	0	0	0	0	0	0.0195554	0	0.000444594	0.66	0.11	0.19	0.02	0.59	49.06	0.17	0	0	0	0	0.24	0	0	0	0
7	'CPA_B'	'Mining and quarrying'	MEUR'	0	0	0	29.84	12.43	0	114084	40.1	1.46	34.78	0	0	209.75	1126.02	123.057	6.38	21.86	3372.37	164.56	26.25	1.21	2.65	68.36	0	0	0.07	56.28	2052.47	139.397	49.8324	290.68	341.96	1421.01	0.07	140.39	23.92	106.97	1.43	0.1	99.3	0	0.47	0	0	0	0
8	'CPA_C10-C12'	'Food products, beverages and tobacco products'	MEUR'	0	0	0	24362.5	1.91	482.6	165.41	1.05241e+06	75.42	14.67	612.72	5.25	0.22	2512.48	274.576	1451.36	64.36	120.64	6.7	136.42	73.03	9.54	272.71	4.99	2.87	45.63	16.91	0.506316	0.549676	0.0240081	0.38	830.87	380.02	27.68	10236.5	4711.19	16.8	0	2.11	224.66	0.05	928.66	0	6.2	0.08	0
9	'CPA_C13-C15'	'Textiles, wearing apparel and leather products'	MEUR'	0	0	0	5.59	0	0	0.52	91.15	199484	92.23	264.91	191.68	0.02	604.353	66.0466	73.24	2090.41	273.52	14.22	406.48	54.56	38.03	461.68	314.55	70.42	1308.88	51.92	0.00810242	0.216785	0.00511284	0	16.72	5.77	10.95	2265.2	2353.99	2.36	0	0	0.01	0	2.48	0	0.01	0	1.42
10	'CPA_C16'	'Wood and of products of wood and cork, except furniture; articles of straw and plaiting materials'	MEUR'	0	0	0	257.56	1379.06	0	19.32	10.01	69.26	123571	332.23	2.56	0.05	58.38	6.38004	0	512.86	89.45	8.88	553.36	3.87	24.24	37.17	17.33	15.85	2188	63.17	17.4329	10.8931	0.643995	0	37.77	608.12	5.39	486.73	27.19	20.66	0	0	2.01	0	0.5	0	0	0.5	0.75
11	'CPA_C17'	'Paper and paper products'	MEUR'	0	0	0	4.02	6.66	0	0	67.46	540.12	436.7	165719	5313.58	0	461.496	50.4344	3.82	1760.98	16.7	130.9	114.09	20.56	72.04	37.84	2.6	6.13	155.54	21.15	0	0	0	0	23.07	0.26	10.17	772.26	169.13	0.36	0	0	3.92	4.22	3.66	49.05	9.96	0	0.26
12	'CPA_C18'	'Printing and recording services'	MEUR'	0	0	0	1.08	0.65	0	0	20.29	902.41	34.99	1152.02	71990.9	0	6.74308	0.736916	0	751.06	11.42	77.02	189.86	514.29	18.24	60.83	0.3	3.75	177.02	9	0	0	0	0	0.76	1.04	0	119.67	131.58	0.21	0	0	0	35.4	5.36	898.12	157.47	2.21	62.09
13	'CPA_C19'	'Coke and refined petroleum products'	MEUR'	0	0	0	0.12	0	0	63301.6	17.83	4.66	58.28	0	0	296289	3209	350.694	10.47	0	50.7	1418.07	0.82	0	0	0.97	0	0	5.44	0.08	23.1447	10.872	0.773372	0	4.33	48.82	0	8291.53	2091.07	0.43	297.88	0	145.35	0	0	0	0	0	0
14	'CPA_C20'	'Chemicals and chemical products'	MEUR'	0	0	0	25.66	6.06	0	777.21	8014.77	907.07	153.66	617.87	56.01	14310.8	403584	0	19602.3	3456.7	2104.07	2397.62	348.13	834.58	166.89	382.51	18.1	88.98	1007.37	17.28	32.1356	9.85963	0.954766	0	668.04	18.39	11.63	3229.79	402.74	0.32	0	0.01	10.4	0	0.05	2.54	0	0	0.41
15	'CPA_C20x'	'Manufacture of plastics (selected)'	MEUR'	0	0	0	0	0	0	0	0	0	0	0	0	0	0	27099.9	0	0	0	0	0	0	0	0	0	0	0	0	0	0	0	0	0	0	0	0	0	0	0	0	0	0	0	0	0	0	0
16	'CPA_C21'	'Basic pharmaceutical products and pharmaceutical preparations'	MEUR'	0	0	0	4.45	0	0	0.01	570.22	52.2	0.23	30.48	0	0	11712.6	1280.01	214917	91.27	0.99	6.27	0.42	83.25	6.85	7.23	1.97	0.53	893.05	0.72	0	0	0	0	0.3	0	0.27	1675.26	254.85	0	0.01	0	0.12	0	0	0	0	0	0
17	'CPA_C22'	'Rubber and plastics products'	MEUR'	0	0	0	22.34	0	0.87	3.19	198.42	1827.04	1005.09	1420.31	544.63	59.32	3290.4	359.59	161.66	212937	1333.47	399.39	4370.24	576.3	1812.25	1971.01	3674.5	273.65	2215.29	112.03	0.381136	0.48908	0.0197844	0	23.98	51.82	483.01	785	10.37	7.2	0	0.06	6.14	0	0.22	0.71	0.04	0	0
18	'CPA_C23'	'Other non-metallic mineral products'	MEUR'	0	0	0	1.62	0.32	0	2639.85	5.17	63.05	136.51	42.83	5.71	40.11	1283.61	140.279	21.36	766.56	188704	110.96	561.39	60	390.65	500.77	630.6	27.8	230.52	24.77	1.40799	0	0.0320108	0.04	337.57	2717.17	27.76	1812.05	261.01	27.68	0	3.4	0.13	0	8.68	0.89	1.48	0	0.29
19	'CPA_C24'	'Basic metals'	MEUR'	0	0	0	0.06	0	0	3846.31	10.93	15.35	33.13	82.41	24.1	0	1063.3	116.202	3.36	820.71	363.52	309515	12461.9	60.34	872.99	2310.41	485.65	252.06	618.82	105.95	0	0	0	0	1649.97	220.45	0.34	2054.84	66.56	3.95	0	0	0.22	0	0	14.25	0	0	19.85
20	'CPA_C25'	'Fabricated metal products, except machinery and equipment'	MEUR'	0	0	0	22.66	5.3	0	29.06	57.37	270.89	558.93	48.13	80.72	0.82	213.119	23.2907	2.46	4708.77	731.64	10842.6	440448	864.46	3124.85	16389	5273.85	1846.5	2466.48	3246.69	49.6243	14.3414	1.45427	6.45	32.42	1890.58	121.38	2587.21	25.57	157.71	0.12	0.29	44.07	0.01	15.98	0.21	0.01	0.47	1.25
21	'CPA_C26'	'Computer, electronic and optical products'	MEUR'	0	0	0	0	0	0	0.25	0.02	34.44	4.91	3.19	106.51	0	263.476	28.7939	192.37	419.47	137.98	52.79	788.97	284781	4190.13	4885.71	3447.12	307.82	1479.41	1253.83	2.53882	1.60692	0.094254	0	0.01	101.27	264.88	1683.55	520.5	0.15	0.02	0.03	4.38	0	0.25	7.99	26.48	1755.94	10914.1
22	'CPA_C27'	'Electrical equipment'	MEUR'	0	0	0	6	0	0	0.13	1.7	78.99	33.23	223.4	26.17	0	133.609	14.6014	0.69	1130.63	768.95	766.96	3238.2	9840.8	237802	9053.5	6022.39	269.51	328.19	1963.95	712.057	298.302	22.9706	106.52	144.24	743.94	229.84	650.38	106.91	0.57	0	0.04	25.14	0	1.12	0	1.57	68.19	1.93
23	'CPA_C28'	'Machinery and equipment n.e.c.'	MEUR'	0	0	0	36.35	11.23	0.18	73.08	236.46	64.57	142.56	244.51	56	17.99	573.333	62.6566	144.32	1940.89	422.84	3750.82	12857.5	4084.73	9369.59	548867	17437	1545.83	1277.95	5507.69	216.557	117.694	7.59923	83.76	69.4	936.43	158.07	2700.69	532.73	35.96	9.77	0.05	165.33	0.73	0.73	21.62	8.09	217.5	127.1
24	'CPA_C29'	'Motor vehicles, trailers and semi-trailers'	MEUR'	0	0	0	159.01	0.18	0	15.67	170.29	786.94	44.06	46.32	37.54	7.05	310.2	33.9001	82.6	2643.01	617.18	1736.12	4213.6	1675.51	2067.74	11200.9	832096	767.61	680.16	207.22	19.6457	11.5354	0.708906	0.12	3.19	7.95	3728.5	398.08	10.11	111.6	11.07	11.8	260.23	67.58	80.27	50.44	13.94	70.8	662.29
25	'CPA_C30'	'Other transport equipment'	MEUR'	0	0	0	0.08	0	0	0	4	10.22	28.72	0.76	0	0	4.52544	0.494561	0	972.6	19.4	118.12	1235.96	695.88	1946.96	841.74	2790.39	218148	614.52	4438.23	0.0351987	0.0430229	0.00177838	0	0.32	18.01	35.59	156	81.36	412.87	60.15	76.92	54.23	0	0	0	0	0.04	0
26	'CPA_C31_C32'	'Furniture; other manufactured goods'	MEUR'	0	0	0	2.98	6.19	0	0.03	17.83	1321.22	2875.67	162.42	1072.72	30.97	375.891	41.0791	2216.07	2595.41	591.9	1279.52	2559.89	3038.34	295.02	660.33	1190.7	367.65	204910	354.15	1.76976	0	0.0402358	0	2.51	213.24	37.51	1791.27	1717.7	17.29	0.02	0.03	62.28	0.43	5.2	8.88	0	2.48	0.22
27	'CPA_C33'	'Repair and installation services of machinery and equipment'	MEUR'	0	0	0	157.86	1.95	21.56	328.27	263.5	133.77	118.35	66.73	36.3	49.23	223.73	24.4502	127.26	411.58	285.87	500.28	8354.51	8287.2	7431.03	30947.4	1075.46	7047.94	818.72	181902	307.252	280.476	13.3621	61.62	65.09	14695.4	136.46	5633.58	219.9	1366.03	102.72	1494.68	527.22	2.46	44.26	48.61	49.67	435.06	445.98
28	'CPA_D35x'	'Electricity distribution, gas production and distribution'	MEUR'	0	0	0	3177.79	6.83	1.7	547.09	589.34	39.15	320.16	766.491	5.96	767.8	930.951	101.739	13.34	131.67	138.5	1477.94	50.21	5.1	36.82	47.4	75.35	17.94	8.81	35.75	378578	0	0	1031.83	29.3424	264.15	6.74	333.39	49.38	74.68	0.04	0	428.81	0.11	6.5	0	0.11	2.98	2.85
29	'CPA_D351x'	'Electricity power supply'	MEUR'	0	0	0	0	0	0	0	0	0	0	0	0	0	0	0	0	0	0	0	0	0	0	0	0	0	0	0	0	280407	0	0	567.301	0	0	0	0	0	0	0	0	0	0	0	0	0	0
30	'CPA_D352'	'Steam and air conditioning supply'	MEUR'	0	0	0	0	0	0	0	0	0	0	158.969	0	0	0	0	0	0	0	0	0	0	0	0	0	0	0	0	0	15412.1	15332.5	0	-422.08	0	0	0	0	0	0	0	0	0	0	0	0	0	0
31	'CPA_E36'	'Natural water; water treatment and supply services'	MEUR'	0	0	0	5.25	0.36	0.01	74.94	5.91	0.06	0.23	1.41	0	15.23	22.8886	2.50138	0.12	1.29	7.29	1.71	8.84	0.05	0.07	0.22	0.29	0.23	0.06	0.45	2644.11	1623.22	97.018	56762.9	2272.1	119.74	0.27	14.74	0.99	1.24	0	0	1.66	0	0.16	0	0	0	0
32	'CPA_E37-E39'	'Sewerage; waste collection, treatment and disposal activities; materials recovery; remediation activities and other waste management services'	MEUR'	0	0	0	32.79	0.72	0	95.54	41.66	178.99	305.54	512.62	13.62	10.15	94.6556	10.3444	2.87	355.72	87.03	3992.06	379.89	16.6	129.28	66.95	121.74	27.49	36.75	31.26	1117.61	535.948	37.5938	10485.2	210262	477.68	37.24	3432.14	9.52	104.19	49.54	4.39	263.92	0	3.76	16.62	0	0	7.82
33	'CPA_F'	'Constructions and construction works'	MEUR'	0	0	0	2434.77	42.51	2.06	1531.66	609.22	98.21	763.19	102.6	69.91	128.24	687.452	75.128	246.2	404.38	1575.54	152.07	2250.62	191.94	500.07	1063.72	484.03	271.38	369.75	694.79	12388.8	7394.78	449.781	1655.61	2350.48	1.91206e+06	341.86	4074.7	1030.11	2005.29	168.12	0.66	4195.63	102.43	391.52	59.07	39.02	1399.07	323.91
34	'CPA_G45'	'Wholesale and retail trade and repair services of motor vehicles and motorcycles'	MEUR'	0	0	0	21.85	3.04	1.01	28.59	30.73	7.81	12.76	1.81	3.09	0.47	16.9118	1.8482	0	785.46	21.79	9.63	49.94	9.54	45.77	160.99	24291.8	139.75	15.5	52.24	11.12	5.70743	0.382573	3.46	23.05	222.49	351383	2161.86	5002.97	810.66	0.25	0.05	442.77	0.82	121.55	0.23	0.22	0.09	29.64
35	'CPA_G46'	'Wholesale trade services, except of motor vehicles and motorcycles'	MEUR'	0	0	0	2774.8	154.58	21.26	1232.78	19628.2	2791.41	1469.98	3630.64	561.33	4609.83	12128.8	1325.49	4822.24	7683.01	3913.03	2170.48	5720.45	13940.6	10054	14805.3	7605.29	1184.79	7023.3	3349.68	986.468	202.716	27.0362	629	2706.84	4171.71	13236.4	1.29608e+06	26940.4	1700.2	1016.53	944.25	1667.07	234.85	454.02	2180.01	315.39	3275.15	13007.4
36	'CPA_G47'	'Retail trade services, except of motor vehicles and motorcycles'	MEUR'	0	0	0	841.77	193.01	16.82	215.87	4150.45	3513.05	1180.57	219.61	266.04	213.34	1356.04	148.195	4174.06	999.9	826.21	46.09	1783.41	388.86	1095.72	1551.89	21.67	166.42	2084.33	1091.47	1621.61	304.095	43.7812	24.35	299.03	2241.46	4704.7	22516.8	969109	1014.53	194.33	545.44	382.4	97.08	4464.7	989.99	1945.48	3498.44	3094.25
37	'CPA_H49'	'Land transport services and transport services via pipelines'	MEUR'	0	0	0	602.69	69.31	2.75	1226.79	747.33	126.76	151.25	165.36	27.18	932.93	281.947	30.8126	220.02	127.83	816.87	126.27	220.67	60.64	49.32	588.96	324.46	148.76	258.78	149.23	992.232	323.309	29.909	80.61	719.9	945.52	353.81	4171.3	1553.07	635667	802.61	144.55	26653.1	2511.06	116.02	3.48	0.33	2.83	21.28
38	'CPA_H50'	'Water transport services'	MEUR'	0	0	0	0	0	11.08	0.9	0.01	0.04	0	0.02	0	12.4	26.8822	2.93781	0	0.05	1.92	1.8	2.03	0	0	0	0.43	0.22	0.01	0.57	0	0	0	0.06	0.82	0.59	6.48	32.17	20.21	809.17	129202	34	1956.75	0	1.56	0	0	0	4.09
39	'CPA_H51'	'Air transport services'	MEUR'	0	0	0	0	0	0	0	0	0	0	0	0	0	0.459756	0.0502443	0.04	0	0.56	0.04	0.64	0.35	0.05	0.61	0	0.07	0.12	1.85	0	0	0	0.07	0	0	0	18.97	0.02	216.35	0.26	139600	953.21	0	0	0	0	0	0.27
40	'CPA_H52'	'Warehousing and support services for transportation'	MEUR'	0	0	0	172.01	3.68	4.19	609.4	365.55	18.17	150.34	9.78	9.31	206.64	165.981	18.1392	7.34	76.73	61.15	19.88	35.5	10.56	8.54	20.71	116.73	2.04	23.38	40.57	139.938	0	3.18152	4.82	76.05	548.29	1018.1	5917.61	1454.61	18293.5	1831.19	3867.56	507572	817.13	39.99	3.27	3.65	2.08	113.99
41	'CPA_H53'	'Postal and courier services'	MEUR'	0	0	0	0.3	0	0	0	0.11	0.74	0.02	0	13.84	0	0.162267	0.0177333	0	0.06	0.19	0.39	0.21	0.05	0.32	0.36	0	0.04	11.95	0.11	0	0	0	0	0	0.02	962.53	6587.85	1526.9	1343.8	17.81	20.69	5893.09	117187	17.58	2.1	0.65	520.99	8.46
42	'CPA_I'	'Accommodation and food services'	MEUR'	0	0	0	3155.07	67.4	19.54	337.75	2765.02	562.6	141.02	236.58	139.56	133.61	402.656	44.0041	666.69	293.19	153.74	370.23	352.71	825.11	815.32	1360.86	2227.19	396.74	380.66	265.55	277.684	197.063	10.7934	90.71	151.04	5207.64	1172.54	1054.57	18837.2	2157.21	4110.56	242.7	1747.57	301.62	760374	538.43	444.41	352.91	1002.95
43	'CPA_J58'	'Publishing services'	MEUR'	0	0	0	2.86	8.37	2.54	2.04	8.6	2.66	2.05	103.7	4020.11	0.44	0.982615	0.107385	0.11	162.76	1.65	0.15	0.33	463.92	118.39	67.87	5.35	0.02	228.72	1.06	10.423	0	0.236969	0.25	2.42	0.24	142.68	635.06	68.22	4.49	0	0.49	3.88	0.03	69.66	155077	1939.49	172.03	37308.9
44	'CPA_J59_J60'	'Motion picture, video and television programme production services, sound recording and music publishing; programming and broadcasting services'	MEUR'	0	0	0	0	1.32	0	0	2.26	0.01	0.19	0	90.95	0	0	0	0	109.46	0	0	0.36	2.91	0.23	1.23	0	0.1	0	0.17	0.146666	0	0.00333446	0	0.79	19.6	0.79	204.07	674.2	0.21	0	0	0.01	0	12.75	1537.43	165936	213.93	1683.01
45	'CPA_J61'	'Telecommunications services'	MEUR'	0	0	0	0.1	0	0	1.47	0.55	0	0.04	0	1.26	0.3	1.45139	0.158614	0.06	0.13	0.06	1.77	5.43	32	4.61	0.38	0	0.02	42.52	31.93	256.391	0	5.82908	1.84	0.37	102.7	1.34	439.75	69.39	2.91	0.09	0	340.5	217.44	668.5	19.66	171.09	364800	1525.05
46	'CPA_J62_J63'	'Computer programming, consultancy and related services; information services'	MEUR'	0	0	0	76.12	41.4	0.48	227.54	599.92	228.41	195.38	337.54	509.8	363.33	1302.5	142.343	736.91	464.09	313.38	645.66	742	9615.06	1251.08	3389.21	1660.23	450.46	1137.16	621.66	660.561	579.105	28.1839	314.35	240.88	1445.36	674.59	13076	4231.58	669.19	140.94	840.29	1675.33	348.65	360.99	9414.87	866.7	5291.15	604796
47	'CPA_K64'	'Financial services, except insurance and pension funding'	MEUR'	0	0	0	0.22	0	0	0.23	2.26	0.07	0.52	0.01	0.04	0	0.4868	0.0531998	0	1.18	0.36	0	0.4	0	0.43	0.12	0.04	0.02	0.05	0.96	4.51913	1.33771	0.133156	1.04	0.68	27.96	251.35	32.06	32.84	1.99	0	0	0.01	456.32	0.3	0.9	0	36.95	103.95
48	'CPA_K65'	'Insurance, reinsurance and pension funding services, except compulsory social security'	MEUR'	0	0	0	0	0	0	0	0.01	0	0	0.04	0	0	0.0631037	0.00689627	0.17	0.3	0	0	0	0	0.01	0.06	0	0	0	0	0	0	0	0	0	0.04	146.67	0.2	0.46	1.02	45.19	0	0.04	1.53	0	0	0	0	0
49	'CPA_K66'	'Services auxiliary to financial services and insurance services'	MEUR'	0	0	0	0.59	0.13	0	0	0.35	0.41	0.21	0.03	0.04	0	0.0360593	0.00394073	0	0.14	0.12	0.32	0.36	0	0.01	0.07	0	0	0.16	3.75	37.9369	6.14099	1.00212	0	0.01	0.85	460.36	190.65	259.05	15.13	0.08	0	7.09	129.94	43.6	0.1	0	0.18	70.41
50	'CPA_L68B'	'Real estate services (excl imputed rents)'	MEUR'	0	0	0	1451.59	76.08	14.15	669.18	4248.97	696.36	340.54	707.44	302.88	338.42	1531.21	167.338	3195.06	1452.56	1075.53	747.16	1267.78	986.94	845.26	1430.97	2642.38	560.08	938.48	345.71	1114.19	693.779	41.1043	138.75	758.08	12666.4	1656.33	5686.72	6093.45	1754.9	429.65	521.58	3377.14	157.36	4103.07	212.33	377.56	414.96	1156.07
51	'CPA_L68A'	'Of which: imputed rents of owner-occupied dwellings'	MEUR'	0	0	0	0	0	0	0	0	0	0	0	0	0	0	0	0	0	0	0	0	0	0	0	0	0	0	0	0	0	0	0	0	0	0	0	0	0	0	0	0	0	0	0	0	0	0
52	'CPA_M69_M70'	'Legal and accounting services; services of head offices; management consulting services'	MEUR'	0	0	0	110.94	2.77	1.49	91.53	1626.49	81.44	236.59	492.91	86.01	1339.67	1102.76	120.514	381.13	262.21	229.25	475.53	705.39	805.91	1006.79	1554.11	810.09	97.96	476.74	170.35	1683.96	1165.84	64.7905	160.23	545.53	1013.93	1011.98	11931.2	2186.02	589.02	186.58	89.33	1208.01	321.26	572.01	665.23	180.99	359.88	4808.02
53	'CPA_M71'	'Architectural and engineering services; technical testing and analysis services'	MEUR'	0	0	0	237.08	5.16	1.82	2746.9	1182.27	42.97	76.29	22.9	6.98	268.9	600.171	65.5895	990.39	392.5	1389.26	883.94	1354.58	459.99	1181.81	2341.69	1201.59	1362.33	182.85	340.07	1848.73	1279.9	71.1298	373	718.85	15532.6	682.39	1714.31	140.32	77.53	16	4.73	297.76	4.09	23.12	57.18	38.85	178.7	671.46
54	'CPA_M72'	'Scientific research and development services'	MEUR'	0	0	0	514.38	23.52	15.05	445.33	2173.5	1252.89	172.98	597.06	244.55	341.86	6622.19	723.704	17229.4	2865.02	1048.12	1774.49	3067.3	15445.4	6255.81	14691.9	34002.6	9227.95	2439.9	1910.9	360.87	249.836	13.8845	78.48	238.6	795.21	404.37	5181.87	346.43	110	7.33	33.18	160.07	64.34	97.95	706.53	396.66	2660.31	8692.26
55	'CPA_M73'	'Advertising and market research services'	MEUR'	0	0	0	0.36	0.02	0	0.71	118.72	6.55	7.58	29.8	491.96	15.58	30.9028	3.3772	21.18	3.23	39.49	23.16	15.71	60.35	15.02	79.37	221.4	2.34	76.91	34.13	3.65729	2.532	0.140714	0.04	0.98	123.72	775.33	4603.48	8269.1	1131.72	15.25	73.78	1089.5	2.24	63.6	5270.91	11395.9	330.6	2076.96
56	'CPA_M74_M75'	'Other professional, scientific and technical services; veterinary services'	MEUR'	0	0	0	108.42	1.25	1.38	102.5	1936.73	267.71	87.67	227	53.21	51.37	560.109	61.2113	1639.21	432.07	737.5	820.11	284.82	2298.68	424.19	918.64	1195.7	228.16	1774.11	177.79	172.303	119.288	6.62935	49.99	78.66	875.58	64.31	1584.73	1588.38	54.11	19.08	360.75	243.89	1.89	71.02	126.53	57.11	90.1	1869.6
57	'CPA_N77'	'Rental and leasing services'	MEUR'	0	0	0	1110.09	50.49	29.57	655.23	1813.31	553.97	159.81	559.33	133.87	100.11	2343.43	256.101	6757.52	1064.33	384.89	1101.33	696.38	3279.93	2393.77	4540.06	4942.05	2801.12	945.77	364.51	917.684	635.328	35.3079	107	333.8	2896.75	1843.95	19544.4	4823.07	3028.21	223.38	2060.15	1512.87	115.69	1315.79	3742.09	5596.93	236.51	7403.22
58	'CPA_N78'	'Employment services'	MEUR'	0	0	0	15.55	0.11	0.02	29.11	57.28	9.1	15.94	9.63	9.86	0.45	114.804	12.5463	35.66	15.64	30.95	43.9	51.27	38.35	31.61	47.61	30.04	6.92	489.37	42.91	187.55	129.844	7.21599	22.79	63.99	390.72	244.56	1411.48	234.31	386.01	189.33	998.12	285.82	11.18	88.6	95.77	21.99	371.66	1525.8
59	'CPA_N79'	'Travel agency, tour operator and other reservation services and related services'	MEUR'	0	0	0	0.68	0	0	0.21	0.04	0	0.01	0.32	1.11	0	0	0	0	0	2.71	0.07	0.01	0	0.65	0.78	1.24	0	0	0.19	4.55861	3.156	0.175392	0	0	0.13	4.82	24.72	124.58	302.08	30.55	733.96	31.86	0.05	169.38	5.97	10.63	2.35	11.74
60	'CPA_N80-N82'	'Security and investigation services; services to buildings and landscape; office administrative, office support and other business support services'	MEUR'	0	0	0	995.76	12.67	2.17	155.61	5080.86	253.69	375.59	502.66	86.72	271.41	2617.7	286.075	2390.44	641.08	770.83	1647.72	526.37	831.27	676.08	915.77	2866.27	276.06	761.33	549.03	1423.79	985.716	54.7805	350.68	3901.65	1404.51	592.16	4005.78	1418.64	207.66	26.05	5.12	1800.49	118.19	532.24	121.79	84.02	521.58	1949.08
61	'CPA_O84'	'Public administration and defence services; compulsory social security services'	MEUR'	0	0	0	58.38	101.37	2.28	14.38	0.29	0	0	0	0	0.15	2.14553	0.234473	0.01	0.05	0	0	2.99	0	0	0	6.2	0.97	2357.5	0	4.83016	3.344	0.18584	0.38	12.33	0.19	1.83	6.73	1.05	27.37	12.65	0	2229.38	12.2	140.15	0.11	1.09	0.01	40.28
62	'CPA_P85'	'Education services'	MEUR'	0	0	0	24.23	6.58	0.03	0.47	0.1	0.37	0.04	0.18	0.01	0.58	0.775274	0.0847257	0.01	4.59	0.12	0.27	0.92	2.49	1.03	2.13	604.39	42.54	1.53	32.14	3.88262	2.688	0.149384	1.07	0.44	12	4.55	77.07	48.98	23.38	0.07	4.99	18.9	0	45.09	192.06	4.04	6.25	2128.07
63	'CPA_Q86'	'Human health services'	MEUR'	0	0	0	22.31	0	0	1.07	3.21	3.48	0.2	0.2	0.02	0.03	0.703156	0.0768442	7.36	0.57	0.61	0.02	5.47	0.28	0.88	0.39	0.27	1.57	25.8	0.84	2.96974	2.056	0.114261	0.37	1.35	4.57	0.78	88.76	1114.24	18.9	0	0.24	41.1	0.02	396.25	0.12	0.02	0.02	6.25
64	'CPA_Q87_Q88'	'Social work services'	MEUR'	0	0	0	78.57	2.58	0	0	0.04	1.16	0	0	0	0	0	0	0	0.12	0.05	0	0.17	0	0.74	0.23	0	0	0.12	0	0.0231108	0.016	0.000889189	0	3.22	57.2	0	18.7	4.73	0.01	0	0	0.12	0	224.7	0	0	0	0
65	'CPA_R90-R92'	'Creative, arts and entertainment services; library, archive, museum and other cultural services; gambling and betting services'	MEUR'	0	0	0	2.9	77.97	0.01	0.14	0.22	0.02	0.02	1.15	15.99	0	2.10947	0.230533	0	0	1.04	0	0.11	0.12	0.01	0.35	0	0	14.79	0	0.236886	0.164	0.00911418	0.09	0.07	7.42	0.01	94.83	1721.67	5.31	15.25	0	0.04	2.67	3671.13	2.07	628.57	2.95	22.77
66	'CPA_R93'	'Sporting services and amusement and recreation services'	MEUR'	0	0	0	1139.41	123.15	21.04	1.19	1.98	0.25	0.31	0	1.89	0.24	0.378622	0.0413776	0.04	0.53	1.05	0	5.84	0	0.38	0	0.01	0	2.03	1.17	345.056	238.888	13.276	30.55	93.19	27.69	2.19	98.28	22.47	15.97	12.21	0.13	41.66	0.8	2465.46	6.75	150.77	0.95	8.37
67	'CPA_S94'	'Services furnished by membership organisations'	MEUR'	0	0	0	6.1	0	0.32	0	8.15	0	0.08	0	0	0	0	0	0	0.12	0	0.2	0.46	1.08	0.05	0	0	0	0	0.42	0.0346662	0.024	0.00133378	0	2.73	0.04	0	3.85	0.07	0	0	0	9.58	0	4.12	0	0.77	0	0
68	'CPA_S95'	'Repair services of computers and personal and household goods'	MEUR'	0	0	0	0	0.09	0	0	0.62	0.47	2.08	0.05	0.33	0	0.315519	0.0344814	0	1.7	0.01	5.22	55.05	280.68	342.39	149.94	0.28	8.27	344.38	6.64	1.73331	1.2	0.0666892	0.23	0.21	44.41	1.29	2707.35	3137	2.62	0.23	0	114.5	1.82	8.62	9.84	0.06	158.54	2930.33
69	'CPA_S96'	'Other personal services'	MEUR'	0	0	0	34.87	3.4	0.09	4.13	14.1	5.35	4.8	0.92	0.16	186.29	686.271	74.999	2409.79	169.72	2.83	0.36	21.7	0.47	1.67	3.05	0.42	12.58	10.41	29.75	14.1554	9.8	0.544628	10.72	66.67	19.43	10.45	109.18	1158.08	109.39	4.14	0	93.37	0.11	2006.16	3.33	9.6	0.03	1.31
70	'CPA_T'	'Services of households as employers; undifferentiated goods and services produced by households for own use'	MEUR'	0	0	0	0	2.04	0	0	0	0	0	0	0	0	0	0	0	0	0	0	0	0	0	0	0	0	0	0	0	0	0	0	0	80.69	0	0	0	0	1.23	0	30.65	0	0	0	0	0	0
71	'CPA_U'	'Services provided by extraterritorial organisations and bodies'	MEUR'	0	0	0	0	0	0	0	0	0	0	0	0	0	0	0	0	0	0	0	0	0	0	0	0	0	0	0	0	0	0	0	0	0	0	0	0	0	0	0	0	0	0	0	0	0	0
72	'WpreCS_p'	'Waste pre-consumer collected separate'	kt'	0	0	0	0	0	0	0	0	0	0	0	0	0	0	0	0	0	0	0	0	0	0	0	0	0	0	0	0	0	0	0	0	0	0	0	0	0	0	0	0	0	0	0	0	0	0
73	'WpreCM_p'	'Waste pre-consumer collected mixed'	kt'	0	0	0	0	0	0	0	0	0	0	0	0	0	0	0	0	0	0	0	0	0	0	0	0	0	0	0	0	0	0	0	0	0	0	0	0	0	0	0	0	0	0	0	0	0	0
74	'WpstCS_p'	'Waste post-consumer collected separate'	kt'	0	0	0	0	0	0	0	0	0	0	0	0	0	0	0	0	0	0	0	0	0	0	0	0	0	0	0	0	0	0	0	0	0	0	0	0	0	0	0	0	0	0	0	0	0	0
75	'WpstCM_p'	'Waste post-consumer collected mixed'	kt'	0	0	0	0	0	0	0	0	0	0	0	0	0	0	0	0	0	0	0	0	0	0	0	0	0	0	0	0	0	0	0	0	0	0	0	0	0	0	0	0	0	0	0	0	0	0
76	'Wsrt_p'	'Waste entering sorting'	kt'	0	0	0	0	0	0	0	0	0	0	0	0	0	0	0	0	0	0	0	0	0	0	0	0	0	0	0	0	0	0	0	0	0	0	0	0	0	0	0	0	0	0	0	0	0	0
77	'Wwte_p'	'Waste for WtE'	kt'	0	0	0	0	0	0	0	0	0	0	0	0	0	0	0	0	0	0	0	0	0	0	0	0	0	0	0	0	0	0	0	0	0	0	0	0	0	0	0	0	0	0	0	0	0	0
78	'Wldf_p'	'Waste for landfilling'	kt'	0	0	0	0	0	0	0	0	0	0	0	0	0	0	0	0	0	0	0	0	0	0	0	0	0	0	0	0	0	0	0	0	0	0	0	0	0	0	0	0	0	0	0	0	0	0
79	'Wcon_p'	'Conversion waste'	kt'	0	0	0	0	0	0	0	0	0	0	0	0	0	0	0	0	0	0	0	0	0	0	0	0	0	0	0	0	0	0	0	0	0	0	0	0	0	0	0	0	0	0	0	0	0	0
80	'Sort_p'	'Sorted plastics'	kt'	0	0	0	0	0	0	0	0	0	0	0	0	0	0	0	0	0	0	0	0	0	0	0	0	0	0	0	0	0	0	0	0	0	0	0	0	0	0	0	0	0	0	0	0	0	0
81	'Rsort_p'	'Sorting residuals'	kt'	0	0	0	0	0	0	0	0	0	0	0	0	0	0	0	0	0	0	0	0	0	0	0	0	0	0	0	0	0	0	0	0	0	0	0	0	0	0	0	0	0	0	0	0	0	0
82	'Rrec_p'	'Residual from recycling'	kt'	0	0	0	0	0	0	0	0	0	0	0	0	0	0	0	0	0	0	0	0	0	0	0	0	0	0	0	0	0	0	0	0	0	0	0	0	0	0	0	0	0	0	0	0	0	0
83	'Rwte_p'	'Residual from WtE for inert lanfilling'	kt'	0	0	0	0	0	0	0	0	0	0	0	0	0	0	0	0	0	0	0	0	0	0	0	0	0	0	0	0	0	0	0	0	0	0	0	0	0	0	0	0	0	0	0	0	0	0
USE table				1	2	3	1	2	3	4	5	6	7	8	9	10	11	12	13	14	15	16	17	18	19	20	21	22	23	24	25	26	27	28	29	30	31	32	33	34	35	36	37	38	39	40	41	42	43
				'prim_i'	'secp_i'	'conv_i'	'A01'	'A02'	'A03'	'B'	'C10-C12'	'C13-C15'	'C16'	'C17'	'C18'	'C19'	'C20'	'C20x'	'C21'	'C22'	'C23'	'C24'	'C25'	'C26'	'C27'	'C28'	'C29'	'C30'	'C31_C32'	'C33'	'D35x'	'D351x'	'D352'	'E36'	'E37-E39'	'F'	'G45'	'G46'	'G47'	'H49'	'H50'	'H51'	'H52'	'H53'	'I'	'J58'	'J59_J60'	'J61'	'J62_J63'
Number	CodeNr	Name	Unit	'Primary polymer'	'Secondary post-consumer'	'Converted packaging'	'Crop and animal production, hunting and related service activities'	'Forestry and logging'	'Fishing and aquaculture'	'Mining and quarrying'	'Manufacture of food products, beverages and tobacco products'	'Manufacture of textiles, wearing apparel and leather products'	'Manufacture of wood and of products of wood and cork, except furniture; manufacture of articles of straw and plaiting materials'	'Manufacture of paper and paper products'	'Printing and reproduction of recorded media'	'Manufacture of coke and refined petroleum products'	'Manufacture of chemicals and chemical products'	'Manufacture of plastics (selected)'	'Manufacture of basic pharmaceutical products and pharmaceutical preparations'	'Manufacture of rubber and plastic products'	'Manufacture of other non-metallic mineral products'	'Manufacture of basic metals'	'Manufacture of fabricated metal products, except machinery and equipment'	'Manufacture of computer, electronic and optical products'	'Manufacture of electrical equipment'	'Manufacture of machinery and equipment n.e.c.'	'Manufacture of motor vehicles, trailers and semi-trailers'	'Manufacture of other transport equipment'	'Manufacture of furniture; other manufacturing'	'Repair and installation of machinery and equipment'	'Electricity distribution, gas production and distribution'	'Electricity power supply'	'Steam and air conditioning supply'	'Water collection, treatment and supply'	'Sewerage; waste collection, treatment and disposal activities; materials recovery; remediation activities and other waste management services'	'Construction'	'Wholesale and retail trade and repair of motor vehicles and motorcycles'	'Wholesale trade, except of motor vehicles and motorcycles'	'Retail trade, except of motor vehicles and motorcycles'	'Land transport and transport via pipelines'	'Water transport'	'Air transport'	'Warehousing and support activities for transportation'	'Postal and courier activities'	'Accommodation and food service activities'	'Publishing activities'	'Motion picture, video and television programme production, sound recording and music publishing activities; programming and broadcasting activities'	'Telecommunications'	'Computer programming, consultancy and related activities; information service activities'
1	'Prim_p'	'Primary plastics'	kt'	0	0	19870	0	0	0	0	0	0	0	0	0	0	0	0	0	0	0	0	0	0	0	0	0	0	0	0	0	0	0	0	0	0	0	0	0	0	0	0	0	0	0	0	0	0	0
2	'Secp_p'	'Secondary plastics'	kt'	0	0	1100	0	0	0	0	0	0	0	0	0	0	0	0	0	0	0	0	0	0	0	0	0	0	0	0	0	0	0	0	0	0	0	0	0	0	0	0	0	0	0	0	0	0	0
3	'Conv_p'	'Converted packaging'	kt'	5.57204	0.845834	569.659	225.183	1.40342	2.5381	30.7601	5471.35	135.997	113.537	975.614	71.6425	95.8293	1098.78	16.5413	149.023	2395.18	216.647	272.439	421.682	360.208	343.7	611.246	947.46	190.414	919.046	32.7708	6.41328	2.93501	0.212534	1.7207	23.2026	445.275	162.728	906.048	651.165	10.1163	1.45872	1.92331	46.2743	79.6291	72.6547	28.5739	12.7419	39.1116	44.5772
4	'CPA_A01'	'Products of agriculture, hunting and related services'	MEUR'	0	0.736147	0	60578.6	632.93	53.34	12.93	226284	2531.64	48.59	48.26	2.94	9.92	1770.34	0	620.55	1731.71	9.97	2.63	7.98	86.22	4.14	14.64	12.77	0.52	130.43	3.25	7.35015	527.124	12.6958	16.38	47.9491	317.19	10.52	4349.19	2282.9	68.57	59	4.52	30.07	0.15	9216.32	0.25	28.65	1.42	3.84
5	'CPA_A02'	'Products of forestry, logging and related services'	MEUR'	0	0.108937	0	680.73	11828.7	17.37	56.5	430.06	9.72	15325.3	5643.19	20.14	2.55	106.681	0	13.36	102.39	21.81	24.91	19.59	0.18	4	6.64	6.39	7.24	371	2.52	46.1772	1207.43	29.7778	3.55	7.03278	415.03	12.62	225.21	106.3	31.37	0.23	0.18	9.43	0.15	63.29	0.88	5.49	0.08	1.49
6	'CPA_A03'	'Fish and other fishing products; aquaculture products; support services to fishing'	MEUR'	0	0.0460655	0	24.28	4.94	810.39	-0.06	5196.87	7.87	0.13	0.16	0	0	20.6539	0	3.63	0	0.03	0	0.75	0.03	0	0.04	0	0	6.01	0.01	15.8723	1.33885	0.408831	0.02	3.00886	96.58	0.19	49.2	10.24	1.46	90.59	0.34	5.73	0.06	2257.99	0.31	6.26	1.69	2.18
7	'CPA_B'	'Mining and quarrying'	MEUR'	7.70742	6.18403	1.34692	1400.78	35.29	71.2	15767.9	2957.89	347.64	80.17	1487.74	68.92	169984	9934.65	15.0533	331.65	357.973	14623.8	21661.4	1384.48	207.62	781.42	1286.89	415.52	260.94	672.72	155.66	8472.09	55536.2	1520.44	225.48	402.029	14582	130.36	2890.94	720.65	835.55	9.9	23.08	580.26	31.46	783.66	9.92	30.82	29.44	46.56
8	'CPA_C10-C12'	'Food products, beverages and tobacco products'	MEUR'	0	12.1238	0.914578	44691.4	45.69	1028.11	205.28	206690	1974.17	76.78	676.98	34.56	740.92	7655.87	0	2707.42	201.905	87.49	274.44	155.12	328.08	257.03	668.85	267.25	55.14	446.15	162.49	444.176	613.94	25.1343	137.78	786.686	815.08	891.21	8412.25	5751.13	2142.28	1185.7	464.43	1498.61	147.33	118254	346.77	961.65	361.5	746.48
9	'CPA_C13-C15'	'Textiles, wearing apparel and leather products'	MEUR'	4.81937	4.31605	51.948	627.83	67.48	205.99	92.63	797.43	57840	336.86	1444.37	495.72	86.03	801.042	9.41267	459.94	2790.02	330.47	229.54	756.56	335.08	312.03	812.24	5171.1	610.97	4287.24	475.15	84.4082	115.777	4.75515	41.57	281.498	2586.7	550.56	3827.91	1967.92	276.64	111.34	50.99	287.93	102.54	1656.12	54.52	862.11	234.96	95.75
10	'CPA_C16'	'Wood and of products of wood and cork, except furniture; articles of straw and plaiting materials'	MEUR'	0	3.33262	7.3873	1115.74	256.98	74.53	315.83	1861	176.93	29202.5	3651.13	106.29	65.48	671.697	0	213.43	614.353	1302.31	762.39	1650.68	323.27	512.89	1140.69	1853.72	1092.68	16817.4	398.18	1026.94	749.586	42.1993	27.67	216.845	34673.3	121.51	1495.16	797.41	386.54	23.61	10.96	384.29	16.23	459.92	92.24	272.68	193.32	68.64
11	'CPA_C17'	'Paper and paper products'	MEUR'	48.5364	10.5852	266.042	604.32	27.63	39.66	213.93	14900	1214.76	1287.43	43513.5	13456.8	164.36	4023.81	94.796	2179.79	2506.04	1495.95	594.88	1274.44	982.64	1514.54	1388.01	990.15	226.19	2256.71	349.77	362.18	248.318	14.5017	67.92	690.443	1850.48	477.79	4638.51	3471.64	655.76	70.64	36.87	1151.76	241.45	1831.69	4548.13	1267.02	430.74	786.86
12	'CPA_C18'	'Printing and recording services'	MEUR'	1.25267	3.16066	16.1797	67.56	12.09	9.94	69.53	1260.6	277.88	98.3	799.62	6834.67	53.18	781.06	2.44658	767.96	360.66	159.76	218.91	419.44	255.4	306.49	641.19	744.3	101.42	395.52	329.46	145.187	219.627	8.66572	51.38	205.378	477.29	756.55	3398.23	4163.91	460.65	44.32	40.25	432.44	346.93	610.48	9831.5	1826.87	1433.28	1516.13
13	'CPA_C19'	'Coke and refined petroleum products'	MEUR'	25.9009	27.2619	44.9515	9388.97	621.99	756.76	57456	2271.76	347.03	452.77	430.64	122.04	31647.8	18469.8	50.5869	372.43	564.468	2551.44	4403.17	878.94	191.18	594.14	1070.74	926.67	185.05	669.72	606.74	3910.93	6688.04	251.766	261.67	1696.96	12282.4	2026.99	10265.3	4202.97	29144.3	8515.32	20949.8	5074.58	1044.44	1244.2	102.16	334.12	376.07	395.17
14	'CPA_C20'	'Chemicals and chemical products'	MEUR'	10091.1	20.7082	2817.78	23650	226.24	292.53	1570.95	9606.46	9590.71	4087.11	8019.64	3073.77	12321.7	106020	19708.9	13176	19650.9	5930.43	5770.92	6764.48	3169.84	3285.92	4720.41	9568.97	1984.75	5600.83	1759.6	4723.8	1987.72	159.424	1351.7	1352	14156.2	1772.9	3755.46	1381.5	859.08	97.21	232.43	582.56	38.1	1521.88	701.04	665.32	129.18	397.3
15	'CPA_C20x'	'Manufacture of plastics (selected)'	MEUR'	74.1332	-1800	1.36424e-12	0	0	0	0	0	130.046	8.0286	524.653	74.9924	0	786.401	144.789	0	17755.3	4.676	147.426	47.554	582.824	1616.01	65.1993	1675.42	12.8222	219.978	0	0	0	0	0	0	0	0	0	0	0	0	0	0	0	0	0	0	0	0
16	'CPA_C21'	'Basic pharmaceutical products and pharmaceutical preparations'	MEUR'	0	0.435596	0	1528.09	0.29	37.98	0.87	1444.76	13.24	1.22	5.76	0.92	3.92	1345.73	0	26886.8	192.76	50.42	1.86	2.6	6.41	5.89	95.98	42.18	2.13	173.91	1.76	50.3344	0	1.19563	4.71	28.4735	7.1	3.14	834.06	56.55	6.51	2.45	3.01	20.24	1	106.23	0.44	2.08	1.45	8.6
17	'CPA_C22'	'Rubber and plastics products'	MEUR'	146.793	20.6662	1576.11	2264.66	68.6373	92.471	416.73	2835.86	2697.96	902.102	911.766	1360.69	1150.79	3974.53	272.457	3553.64	32125.3	2119.83	946.038	5152.41	3147.75	6864.92	11660.2	35748.5	2473.76	3489.92	2801.49	710.922	314.646	24.3851	162.559	1419.05	38879.3	4277.64	4108.04	4385.31	4570.29	119.138	208.209	1597.52	-21.4046	1632.93	266.343	331.016	922.987	520.099
18	'CPA_C23'	'Other non-metallic mineral products'	MEUR'	4.91497	10.8543	163.456	1429.5	47.6	53.13	1467.38	5814.51	435.1	1809.77	137.67	63.81	120.07	2280.11	9.5994	952.54	1772.55	24503.6	2662.82	2832.29	1578.65	2322.77	1950.76	6141.95	1011.75	1806.97	811.6	1367.57	576.165	46.1712	298.69	708.546	95983.8	1077.69	2105.38	927.03	488.53	53.92	25.86	289.56	12.49	1437.68	24.6	18.33	262.24	102.7
19	'CPA_C24'	'Basic metals'	MEUR'	0	39.4016	110.947	172.46	23.87	7.19	1013.47	1071.55	248.78	404.54	421.42	185.43	406.8	4261.76	0	683.19	2285.15	2500.08	104201	66488.1	4866.25	20785.1	33770.8	40546.6	8225.87	7020.35	7068.56	696.768	600.087	30.8052	313.79	2575.48	22159.9	672.86	2370.42	427.66	613.87	20.38	12.98	471.34	6.12	47.79	62.99	43.01	263.95	73.9
20	'CPA_C25'	'Fabricated metal products, except machinery and equipment'	MEUR'	17.1401	45.4897	151.712	2396.41	142.69	88.83	1503.33	7268.28	1209.49	1826.01	983.19	409.85	1581.36	3603	33.4762	1016.79	4446.99	2085.03	10066.5	88876.2	6280.34	12481.9	60860.8	52838.7	11880.7	7026.53	11747.7	1889.05	2005.32	92.5061	679.44	2970.64	68850.7	2455.54	3240.36	1313.78	1650.81	352.99	73.13	1443.54	67	1229.96	115.87	115.86	691.46	599.4
21	'CPA_C26'	'Computer, electronic and optical products'	MEUR'	0.056674	5.00463	0.0748291	110.65	21.2	38.51	190.33	358.68	80.17	51.53	129.97	415.79	197.69	484.238	0.11069	709.63	380.035	260.05	414.51	1509.94	61645.3	9400.26	8059.97	10581.9	6517.94	2825.3	4408.79	2041.19	215.054	53.5944	270.59	325.581	6633.99	743.16	3631.32	1374.24	600.21	79.12	132.83	808.13	360.48	1005.38	718.33	3589.06	9640.28	7376.18
22	'CPA_C27'	'Electrical equipment'	MEUR'	0	5.74108	1.25962	347.19	27.15	39.12	239.48	629.68	142.89	125.36	224.84	82.83	319.89	763.109	0	81.77	623.24	407.54	1286.91	3504.06	8409.46	44152.1	16279.2	18722.1	6263.48	1825.61	4772.64	4636.13	2300.6	164.774	310.21	372.418	35391.8	1323.33	2569.05	1542.91	1051.13	59.98	77.96	818.06	152.35	1444.15	92.35	189.51	2970.52	1466.92
23	'CPA_C28'	'Machinery and equipment n.e.c.'	MEUR'	0	18.049	169.051	2170.56	483.17	126.75	4320.22	3501.75	1079.31	461.96	1000.73	671.28	1742.8	1759.48	0	1681.8	1857.87	1378.09	2767.65	6829.57	2809.1	5923.74	102422	38480	7423.38	1402.33	10491.8	980.339	3569.89	108.085	1110.96	1177.94	20771.6	2644.82	3664.6	1736.62	897.87	165.49	139.92	1726.59	77.29	1381.54	135.58	218.33	737.08	509.27
24	'CPA_C29'	'Motor vehicles, trailers and semi-trailers'	MEUR'	0	18.3303	0	705.19	209.38	17.89	121.43	384.38	58.76	125.06	21.13	5.09	185.83	788.84	0	9.44	729.63	733.05	239.94	1613.01	430.82	2703.54	14931.8	243131	1781.51	557.95	2510.94	230.775	79.7097	7.37519	65.42	1173.46	2847.46	26681.7	1862.64	1001.17	8630.11	43.76	85.13	1816.02	119.64	102.99	16.07	133.86	190.35	214.02
25	'CPA_C30'	'Other transport equipment'	MEUR'	0	0.206319	0	30.22	7.9	38.13	359.61	29.61	10.41	12.92	3.03	3.48	2.99	8.57368	0	3.89	207.73	9.72	24.49	173.32	339.34	571.97	278.58	937.36	62315.4	640	9345.75	12.2525	45.3492	1.36826	1.42	7.42517	196.54	342.53	406.93	95.58	2050.77	852.75	3412.65	327.96	5.28	80.88	0.25	7.27	5.41	132.79
26	'CPA_C31_C32'	'Furniture; other manufactured goods'	MEUR'	3.99053	3.03072	49.8902	162.53	33.06	32.87	96.39	680.42	609.02	485.45	92.02	82.06	59.71	477.935	7.79389	967.14	279.57	196.3	280.99	548.4	1236.98	390.31	717.57	2700.98	400.92	18319.6	1052.83	87.7535	294.301	9.07525	50.65	197.207	4863.97	260.93	1693.23	1250.45	349.54	144.77	124.28	349.68	85.54	1143.12	171.94	555.12	153.21	355.65
27	'CPA_C33'	'Repair and installation services of machinery and equipment'	MEUR'	0	31.8008	111.414	8027.57	382.49	384.79	4747.16	5602.91	1150.68	1302.38	2361.93	753.12	1665.88	4295.89	0	849.37	1786.36	2829.21	5972.89	6080.46	2079.69	3089.76	9330.83	9830.89	8854.81	1368.01	13613.9	5806.47	4026.7	233.575	1002.03	2057.99	9667.21	1955.96	5439.9	3657.33	7476.05	2644.7	10026.1	3500.04	359.29	2395.44	390.86	336.89	3711.09	1330.79
28	'CPA_D35x'	'Electricity distribution, gas production and distribution'	MEUR'	9.36798	14.8811	204.171	2515.59	51.7645	73.1527	1716.49	5170.47	940.667	943.919	2531.45	444.906	1714.66	5965.98	18.2965	621.325	1742.13	3242.68	5458.12	2206.75	695.479	785.305	1673.03	1945.47	363.683	682.702	507.377	130051	58000	4905.05	1264.18	963.169	1959.74	1020.37	3317.41	6693.5	3452.43	119.309	407.203	1808.47	343.379	4866.77	168.102	754.438	1614.39	756.703
29	'CPA_D351x'	'Electricity power supply'	MEUR'	330.933	186.297	1243.26	4422.16	89.8216	130.152	3050.17	9122.33	1670.94	1658.85	4463.53	788.147	3024.71	7266.63	646.344	1093.72	2195.57	5732.6	9642.3	3912.28	1230.04	1388.88	2962.73	3442.54	646.49	1206.58	904.413	7977.09	20000	63.6248	2230.29	1693.08	3471.98	1808.8	5864.28	11799.2	6097.51	208.273	719.413	3190.92	612.218	8623.83	298.722	1338.39	2854.72	1341.23
30	'CPA_D352'	'Steam and air conditioning supply'	MEUR'	2.70179	2.28445	40.6571	386.175	7.84387	11.3658	266.363	796.627	145.919	144.863	389.787	68.8267	264.139	397.706	5.27685	95.5118	259.646	500.612	842.035	341.648	107.416	121.287	258.727	300.627	56.4562	105.367	78.9799	3345.66	1000	266.027	194.765	147.852	303.198	157.958	512.111	1030.39	532.478	18.1879	62.8243	278.654	53.4632	753.094	26.0865	116.878	249.295	117.126
31	'CPA_E36'	'Natural water; water treatment and supply services'	MEUR'	25.2671	23.7483	38.6035	1674.69	20.25	34.69	123.8	1614.89	178	91.81	264.38	77.79	419.77	604.356	49.349	153.99	203.476	268.94	481.04	413.35	167.59	138.47	370.61	317.1	95.5	154	111.48	542.69	297.835	19.9656	3323.52	1552.53	745.9	283.6	798.66	1275.94	294.37	39.25	22.62	374.91	69.86	2461.5	54.44	307.41	531.08	156.58
32	'CPA_E37-E39'	'Sewerage; waste collection, treatment and disposal activities; materials recovery; remediation activities and other waste management services'	MEUR'	18.6599	19.8976	49.0659	1926.58	49.4438	41.3678	751.34	5497.83	1539.57	1071.55	5617.81	249.245	1141.39	3136.56	36.3438	773.036	4485.59	2384.76	21964	6518.78	482.733	685.325	1642.74	1691.9	769.497	764.885	644.005	1463.09	1790.31	77.2814	2984.66	44434	6766.63	1194.49	4178.72	4134.49	960.105	246.997	204.488	1036.26	283.073	3944.35	306.196	370.315	711.08	1136.86
33	'CPA_F'	'Constructions and construction works'	MEUR'	78.2957	64.7007	151.878	4425.03	490.09	75.79	2061.58	3878.79	1092.64	943.12	910.68	625.28	1470.14	2704.56	152.919	1093.76	1623.14	1849.55	2359.3	3898.27	943.19	1490.84	3203.45	2725.85	1554.84	1207.87	2863.3	10601.6	10036.3	490.228	1721.78	5661.55	391865	2078.46	10959.1	9579.02	6109.21	339.22	443.01	10967.7	1196.07	6324.11	538.86	1293.54	3969.83	2092.53
34	'CPA_G45'	'Wholesale and retail trade and repair services of motor vehicles and motorcycles'	MEUR'	0	24.5168	0	2948.62	352.17	57.6	745.02	2674.3	451.12	537.28	376.75	238.43	578.66	983.653	0	359.67	806.78	1054.82	765.77	1328.56	745.64	918.12	4098.09	37976.1	1464.91	629.93	1108.8	413.448	500.346	21.7061	299.87	2108.39	5815.5	18683.6	7063.65	5784.81	14785.5	119.93	380.58	5449.55	4885.4	1408.79	247.42	333.25	794.12	775.99
35	'CPA_G46'	'Wholesale trade services, except of motor vehicles and motorcycles'	MEUR'	366.244	59.1779	2565.42	22499.5	1960.72	759.11	4207.8	81436.2	16175.1	8923.97	9296.56	4187.96	9316	27192.9	715.309	15569.8	11359.2	12395.6	18203.6	23905.1	31924.7	17286.2	36435.1	38807.9	12881.3	17836	11379.5	6179.15	5183.69	269.911	1338.5	5168.1	84616.6	8954.6	91189.6	23662.9	9030.48	2485.55	4354.25	5546.96	769.77	37597.3	9420.58	4230.08	6905.84	17116.5
36	'CPA_G47'	'Retail trade services, except of motor vehicles and motorcycles'	MEUR'	7.02116	12.1224	35.7184	9937.64	454.66	239.31	2731.59	31291.8	4454.66	3204.11	2278.52	1202.53	2792.28	7221.85	13.713	3209.07	5500.96	3476.02	4143.76	6180.74	6403.51	5817.44	7340.21	16847.6	4035.06	6048.14	2591.08	1650.18	2095.57	88.9756	364.94	1051.22	22836.6	2769.19	5380.63	3457.8	4367.95	492.84	542.81	1167.3	236.44	14706.2	1529.32	1449.78	1583.92	1221.43
37	'CPA_H49'	'Land transport services and transport services via pipelines'	MEUR'	199.588	42.4593	624.873	4690.22	2063.54	123.86	3944.97	26831.8	3187.99	4330	6489.03	1107.39	9266.64	10323.7	389.813	1943.32	5259.86	9229.15	9448.08	5531.52	2566.92	3648.67	7050.18	10956.2	1381.86	4065.02	1437.42	7195.65	3332.71	250.089	268.22	3510.57	14729.9	5715.35	71274.2	22381.4	73186.9	1444.84	909	51667	2830.84	3794.05	1880.86	1573.57	1200.76	2270.31
38	'CPA_H50'	'Water transport services'	MEUR'	34.9075	1.60792	20.923	133.64	236.07	227.77	907.45	1237.99	172.02	352.49	389.04	70.86	1500.71	830.627	68.1776	97.07	244.097	504.75	1348.19	584.64	316.14	188.48	493.08	628.65	122.62	182.79	111.51	15.428	326.773	8.12858	5.57	133.963	573.42	1093.8	5877.39	273.26	2427.6	19940	86.14	5644.45	108.98	161.98	52.09	19.5	107.76	87.95
39	'CPA_H51'	'Air transport services'	MEUR'	7.35839	1.53603	30.5511	80.04	33.62	20.65	341.92	788.89	156.84	67.68	115.89	57	144.06	415.884	14.3716	290.92	173.339	197.53	237.38	408.77	1471.76	506.57	1595.28	832.78	381.1	350.28	281.26	330.501	15.0805	8.20886	15.66	131.994	663.86	415.76	2486.78	1116.21	960.62	373.9	10331.3	4474.76	1621.49	594.18	151.22	292.6	256.71	587.75
40	'CPA_H52'	'Warehousing and support services for transportation'	MEUR'	69.1686	20.4724	203.889	890.54	190.05	271.8	1518.13	17670.9	1528.98	1805.81	3138.23	606.53	4320.2	5539.89	135.093	2076.98	2470.82	3426.86	3248.76	2873.87	2302.44	2179.74	6428.77	10006.6	1131.63	1450.57	1995.2	6237.79	0	148.171	312.12	1610.52	6523.15	5355.4	86013.4	22030.3	63044.9	37510.1	18603.4	117618	10450.9	2591.76	1393.43	519.05	1373.17	2548.44
41	'CPA_H53'	'Postal and courier services'	MEUR'	1.60306	7.4023	7.82796	211	32.81	10.54	144.75	1473.28	471.03	149.08	200.07	440.37	329.79	2146.46	3.13092	1079.87	549.092	398.26	430.08	982.16	1544.71	1578.16	3178.66	1571.06	152.83	1059.13	531.01	1203.55	375.736	37.514	423.75	641.961	1389.27	1248.85	9981.1	17529.6	2647.4	113.76	262.44	1937.86	13654.5	1894.24	2120.3	634.21	4942.64	2352.97
42	'CPA_I'	'Accommodation and food services'	MEUR'	0	6.88775	0	342.05	48.25	19.13	414.9	2846.94	738.72	406.27	241.82	220.91	925.12	1464.35	0	770.11	860.46	761.54	1143.79	1706.56	913.7	958.3	3029.16	1055.85	532.03	721.75	849.93	1608.9	602.23	52.5227	385.14	590.705	6176.93	1659.59	11396.4	6063.82	4703.9	1003.31	3816.95	2754.08	345.74	8895.54	680.08	2099.99	1285.92	4588.8
43	'CPA_J58'	'Publishing services'	MEUR'	1.24443	7.68104	32.534	270.02	33.48	3.53	425.47	1118.79	213.1	104.09	280.34	659.34	353.74	982.694	2.43049	558.62	242.346	223.75	352.25	519.88	643.39	583.21	760.26	974	209.05	342.68	243.49	575.041	0	13.6594	115.87	672.759	752.08	874.79	3378.63	2628.56	509.07	93.98	167.07	530.33	204.36	1141.41	6602.56	625.5	1106.59	3848.02
44	'CPA_J59_J60'	'Motion picture, video and television programme production services, sound recording and music publishing; programming and broadcasting services'	MEUR'	0.0605689	1.03144	0.0166287	8.95	7.28	8.06	25.28	1423.03	88.22	47.85	46.18	249.38	43.37	283.07	0.118297	224.88	55.1834	56.26	38.66	98.81	171.04	74.86	114.77	195.07	223.67	110.55	42.43	255.345	0	6.0654	48.56	90.0145	437.85	620.74	2894.91	2438.23	178.45	94.76	119.69	280.18	68.78	1259.23	1946.13	30939.8	4029.83	4717.07
45	'CPA_J61'	'Telecommunications services'	MEUR'	3.74039	12.3692	28.0526	659.23	80.07	74.24	416.22	2311.15	665.11	346.94	525.97	335.07	485.8	1493.99	7.30532	850.27	1090.03	983.91	1041.44	1652.11	1061.26	852.18	2078.01	1602.32	531.96	754.89	599.9	3130.59	0	74.3633	593.82	1079.35	5280.18	1979.92	10346.6	7325.21	2181.1	312.93	827.54	2445.49	2706.26	5119.75	2555.05	3079.84	64547.9	7137.69
46	'CPA_J62_J63'	'Computer programming, consultancy and related services; information services'	MEUR'	75.6728	33.3111	183.572	542.41	85.56	15.83	808.93	3760.67	1105.6	437.92	1119.42	990.42	1119.38	3676.05	147.796	2159.74	1387.74	1108.56	1964.61	3397.2	3956.4	2747.64	6304.03	5747.03	2372.95	1346.37	1622.53	3131.45	2938.86	144.193	702.13	2910.81	7901.88	3921.85	19573.5	13178.1	4508.8	917.03	1716.23	5898.93	2980.16	3019.24	8185.72	3429.88	15714.6	129120
47	'CPA_K64'	'Financial services, except insurance and pension funding'	MEUR'	49.1263	28.3785	118.222	7219.7	533.95	329.22	3418.77	12312.7	2852.97	1397.06	1820.65	948.4	3620.02	5716.34	95.9482	2843.71	3274.33	2603.82	3477	5417.59	3290.87	2841.71	6446.08	8727.83	2936.71	2707.52	1842.18	3878.98	5324.88	218.626	1486.7	2469	25923.5	5976.53	25300.4	20419.9	7486.24	1954.93	1630.36	8617.55	1700.34	9856.86	1336.05	1652.34	4201.45	6597.31
48	'CPA_K65'	'Insurance, reinsurance and pension funding services, except compulsory social security'	MEUR'	15.9686	15.0954	41.1851	3332.3	158.44	154.74	389.67	2270.57	406.58	434.36	451.36	276.39	347.99	1609.17	31.1881	393.34	778.195	646.39	591.85	1011.3	511.5	519.63	1222.83	1131.25	434.86	563.45	490.47	1532.52	857.236	56.7657	288.44	1307.99	5103.58	1316.34	4762.98	4202.79	5787.37	1080.13	778.49	2810.34	390.63	1714.07	298.02	322.97	1127.55	1211.61
49	'CPA_K66'	'Services auxiliary to financial services and insurance services'	MEUR'	0	2.96897	0	482.22	40.22	28.94	116.22	1687.24	673.5	198.13	374.62	113.18	374.75	1090.08	0	290.78	290.44	708.98	384.75	498.51	314.76	394.3	1300.78	442.52	740.65	443.78	189.6	712.855	439.795	27.3798	127.7	257.056	2445.7	677.42	5525.99	2511.03	1206.09	709.59	705.25	671.49	215.11	986.48	388.2	181.91	1665.8	1562.97
50	'CPA_L68B'	'Real estate services (excl imputed rents)'	MEUR'	31.4928	27.9334	149.533	1544.77	113.87	28.12	504.34	7158.86	2833.74	1277.34	1538.88	1463.9	666.76	2922.59	61.5085	1303.57	2882.78	2041.43	1694.72	5834.65	2003.69	2451.68	6329.48	6634.17	1399.35	2823.78	1899.21	3788.48	2111.71	140.152	797.65	2433.19	30040.7	11927.3	45370.7	80185.1	6381.81	896.89	1769.66	11525.5	1874.89	33048.7	2592.13	3921.36	15061.2	11026.4
51	'CPA_L68A'	'Of which: imputed rents of owner-occupied dwellings'	MEUR'	0	0	0	0	0	0	0	0	0	0	0	0	0	0	0	0	0	0	0	0	0	0	0	0	0	0	0	0	0	0	0	0	0	0	0	0	0	0	0	0	0	0	0	0	0	0
52	'CPA_M69_M70'	'Legal and accounting services; services of head offices; management consulting services'	MEUR'	16.7681	48.0858	47.45	2755.85	383.06	171.63	2520.4	19719.3	3564.87	1908.86	3892.72	1881.36	5271.18	11187.4	32.7497	9144.99	5661.51	4526.11	5670.97	8061.82	6973.3	6601.6	17274	14190.6	4114.46	4050.66	3705.19	8727.2	3868.45	299.195	1166.04	4195.08	30473	8967.35	64804.1	31239.3	8799.98	2562.42	2667.78	11279.1	1887.17	12780.4	7477.68	5910.86	10508.1	27808.7
53	'CPA_M71'	'Architectural and engineering services; technical testing and analysis services'	MEUR'	0.00510855	62.1748	0.19123	1191.49	127.17	35.57	1795.85	3764.4	1180.16	727.74	883.75	307.85	2160.44	4185.06	0.00997748	2135.77	2393.18	2209.23	1713.83	4423.17	3077.6	3612.93	6762.48	7195.09	5207.74	999.74	2006.49	4957.72	2197.58	169.966	1238.2	5446.99	51838.2	1400.84	7701.05	3980.14	3687.92	917.75	900.01	3985.61	308.83	2039.33	969.78	942.54	2558.61	5379.89
54	'CPA_M72'	'Scientific research and development services'	MEUR'	0	0.529303	0	60.65	0.23	0.22	36.07	330.3	129.9	7.68	36.62	13.93	47.06	478.161	0	9257.7	98.12	36.88	21.97	118.55	3989.26	166.88	1725.55	2000.58	101.88	786.28	39.72	120.971	53.622	4.14724	33.52	46.3725	310.39	12.98	2424.07	90.01	30.88	0.68	1.86	11.46	-1.42	9.26	3680.4	34.37	18.29	4206.93
55	'CPA_M73'	'Advertising and market research services'	MEUR'	14.5159	7.98359	216.805	370.07	52.89	13.96	336.12	19641.3	2044.28	340.46	908.7	604.29	1163.95	5334.13	28.351	5608.13	1661.89	886.93	465.48	1455.73	1748.12	1561.39	2155.67	5094.42	469.9	2534.23	543.81	1093.21	484.581	37.4785	198.18	696.1	3634.59	7477.29	22723	20672.2	1596.32	241.43	798.9	1311.58	562.42	3646.75	3859.11	4852.63	4571.36	7282.67
56	'CPA_M74_M75'	'Other professional, scientific and technical services; veterinary services'	MEUR'	99.7447	13.3906	434.466	5477.23	88.69	42.47	368.63	3896.85	1694.7	197.92	444.43	324.52	366.63	1151.33	194.811	721.09	587.884	502.4	771.4	1127.73	1402.56	1352.68	2437.26	2831.63	1529.69	1615	435.42	1335.03	591.771	45.7688	256.26	1170.92	4398.36	1725.42	12145.9	6146.35	1535.3	512.59	627.08	1406.07	201.8	1957.24	5380.16	2025.63	2011.76	6582.62
57	'CPA_N77'	'Rental and leasing services'	MEUR'	20.6743	47.0165	176.326	4297.44	280.97	129.43	1950.3	6931.2	1203.69	936.08	1229.55	1555.82	1073.31	6764.13	40.3789	25771.9	2177.01	2230.73	2181.98	3305.98	20512.4	2186.51	4366.49	4497.31	1735.84	3177.31	1273.99	3552.52	1574.7	121.791	1027.68	4089.31	29654.3	3041.77	29560.7	14227.3	12818.1	3513.23	8191.51	8955.23	1291.01	5955.61	2637.45	7775.01	6186.56	32908.1
58	'CPA_N78'	'Employment services'	MEUR'	19.1539	25.1089	490.235	3749.98	166.55	27.85	1334.5	10993.1	1347.09	894.82	1059.38	811.04	283.75	2996.1	37.4094	2679.09	3199.84	2246.96	2206.05	6574.15	2697	2932.64	7372.19	8877.24	4209.88	2025.02	4334.69	1558.69	690.912	53.4366	526.3	2183.6	16095.7	1883.09	12971.5	8166.58	6937.67	1378.4	860.16	9330.89	1592.44	4493.89	872.16	870.13	2520.24	4422.47
59	'CPA_N79'	'Travel agency, tour operator and other reservation services and related services'	MEUR'	0	1.87928	0	18.05	12.12	7.07	31.23	338.43	99.88	28.9	43.14	25.19	186.49	255.461	0	256.63	85.57	200.12	145.48	189.19	190.79	149.65	374.46	395.34	138.65	97.46	101.06	138.168	61.245	4.73682	43.63	158.132	659.26	245.86	1843.97	866.13	2309.88	3146.98	3128.36	1109.94	53.7	2601.93	101.07	208.35	239.8	559.95
60	'CPA_N80-N82'	'Security and investigation services; services to buildings and landscape; office administrative, office support and other business support services'	MEUR'	10.4542	76.8932	35.9388	1801.52	220.4	42.62	1219.68	9497.56	2845.01	1050.94	1836.57	1178.44	2660.02	5764.17	20.418	3170.89	2878.77	2878.98	3921.65	4983.58	2599.73	3447.1	8305.99	8200.71	2012.4	2497.98	1983.99	5725.12	2537.74	196.274	2093.69	6726.9	22326.8	5793.46	37024.8	21865.3	7781.36	1698.43	2047.19	9707.68	1456.18	9594.77	3703.43	4625.2	7812.07	15196.6
61	'CPA_O84'	'Public administration and defence services; compulsory social security services'	MEUR'	0	11.606	0	615.31	152.51	43	375.08	2140.49	416.63	330.48	566.12	334.86	1060.83	1544.27	0	808.22	766.36	775.19	1022.35	1024.13	670.8	834.25	1371.06	1669.97	290.17	446.79	316.26	7212.63	3197.1	247.271	315.46	1006.44	6863.18	810.23	2292.25	2590.58	4177.79	219.28	320.51	911.13	372.82	1228.41	270.07	331.25	652.89	1200.99
62	'CPA_P85'	'Education services'	MEUR'	6.77709	3.98542	6.42283	221.19	43.22	11.81	131.52	1349.51	205.75	92.28	155.66	68.78	322.39	837.761	13.2363	1003.68	427.587	275.16	416.14	678.1	738.88	669.6	1214.98	2465.44	695.68	249.54	573.66	780.11	345.795	26.7445	143.85	344.104	1585.63	702.99	2772.99	2060.15	1942.4	177.77	1310.45	1141.59	369.03	638.37	289.12	468.5	1727.18	3647.84
63	'CPA_Q86'	'Human health services'	MEUR'	0	3.18286	0.0540432	64.6	18.68	4.95	57.18	388.89	71.45	30.04	34.68	27.84	94.18	142.337	0	457.16	125.386	70.79	128.55	160.36	154.8	102.14	227.29	201.89	69.83	70.97	107.13	153.342	67.971	5.25702	85.44	278.503	463.21	242.2	1488.91	632.97	303.53	28.32	72.8	194.72	43.75	756.19	103.53	70.16	409.65	451.46
64	'CPA_Q87_Q88'	'Social work services'	MEUR'	0	0.0641782	0	0.2	0.02	0	0.12	2.26	1.22	0.11	0	0.11	0.39	1.21582	0	1.22	2.77	0.34	0.74	0.92	0.11	0.15	0.56	0	4.01	0.47	0.24	0.791853	0.351	0.0271471	2.72	5.62335	2.8	0.22	2.82	3.08	3.52	0.11	0.27	0	0.03	18.44	1.11	2.51	1	0.83
65	'CPA_R90-R92'	'Creative, arts and entertainment services; library, archive, museum and other cultural services; gambling and betting services'	MEUR'	0.39161	0.7906	0.798177	3.33	1.73	1.84	9.32	707.04	348.16	28.34	101.54	262.87	246.36	71.1929	0.76485	155.8	213.772	116.55	54.46	94.86	32.88	178.03	95.51	126.78	25.79	89.45	80.52	142.344	63.096	4.87998	10.2	69.1892	388.7	214.67	275.27	158.68	71.67	39.49	44.99	52.02	30.12	2742.82	2360.7	3989.66	180.46	145.79
66	'CPA_R93'	'Sporting services and amusement and recreation services'	MEUR'	0	1.29687	0	26.19	8.1	2.68	25.4	1068.84	292.95	35.76	85.36	186.58	295.36	138.583	0	165.78	215.51	123.05	91.13	135.88	68.47	161.53	235.39	233.78	132.96	128.55	130.3	155.914	69.111	5.34519	37.46	113.246	397.33	306.15	1782.48	732.34	201.93	106.91	43.09	208.07	94.9	1036.8	295.08	1229.68	491.82	400.35
67	'CPA_S94'	'Services furnished by membership organisations'	MEUR'	10.8192	5.12341	21.4469	551.94	32.83	41.4	97.83	852.3	174.18	68.01	123.5	103.92	446.62	546.246	21.131	248.69	167.683	249.5	408.65	310.7	187.76	211.68	365.85	363.67	121	202.35	136.82	650.774	288.465	22.3105	136.22	447.709	1420.69	681.45	1901.23	1796.51	689.37	107.37	34.99	790.48	75.77	649.27	246.92	384.22	373.27	1104
68	'CPA_S95'	'Repair services of computers and personal and household goods'	MEUR'	16.0819	1.47442	39.1783	46.58	38.32	59.61	39.17	529.87	129.63	76.29	81.3	68.51	179.62	124.094	31.4095	89.35	94.6617	147.66	137.03	139.36	253.12	184.69	375.48	659.26	146.32	323.45	298.87	164.469	72.903	5.63847	99.11	128.521	415.91	113.4	1095.33	1018.21	307.05	62.59	136.38	185.84	47.79	548.56	81.28	363.39	439.28	768.97
69	'CPA_S96'	'Other personal services'	MEUR'	0.494134	4.90058	2.76868	37.56	5.77	44.35	55.03	405.78	109.48	20.94	42.83	37.51	86.69	215.32	0.965089	121.93	94.4613	76.19	93.28	127.68	115.27	82.83	135.86	146.81	62.78	150.34	58.62	190.356	84.378	6.52597	99.08	428.683	495.96	145.71	520.58	452.26	508.73	61.14	101.42	244.07	23.2	2001.3	67.6	786.65	192.45	320.29
70	'CPA_T'	'Services of households as employers; undifferentiated goods and services produced by households for own use'	MEUR'	0	0	0	0	13.67	0	0	0	0	0	0	0	0	0	0	0	0	0	0	0	0	0	0	0	0	0	0	0	0	0	0	0	58.6	0	0	0	0	0	0	35.61	0	1.04	0	0	0	0
71	'CPA_U'	'Services provided by extraterritorial organisations and bodies'	MEUR'	0	0	0	0	0	0	0	0	0	0	0	0	0	0	0	0	0	0	0	0	0	0	0	0	0	0	0	0	0	0	0	0	0	0	0	0	0	0	0	0	0	0	0	0	0	0
72	'WpreCS_p'	'Waste pre-consumer collected separate'	kt'	0.0235543	0.00357554	2.40808	5.0947	0.0588968	0.0402719	0.493663	76.6013	4.80405	0.85089	4.68098	0.553881	1.55085	22.3566	0.279756	3.06039	11.4767	1.71846	1.69145	2.95105	3.68075	3.01695	5.23683	7.18138	1.23708	5.30385	2.83089	0.968077	0.459557	0.0324574	0.285465	2.95809	83.6567	29.3165	156.566	118.422	1.77485	0.256612	0.352655	8.5036	15.2798	13.0746	5.34307	2.40984	7.08768	6.19039
73	'WpreCM_p'	'Waste pre-consumer collected mixed'	kt'	0.0377382	0.00572863	3.85817	8.16261	0.094363	0.0645226	0.790934	122.729	7.69692	1.36328	7.49975	0.887414	2.48473	35.8192	0.448218	4.90328	18.3877	2.75328	2.71	4.7281	5.8972	4.83369	8.39031	11.5058	1.98202	8.4977	4.53558	1.55103	0.736291	0.0520025	0.457365	4.73937	134.033	46.9702	250.846	189.732	2.84361	0.411137	0.565016	13.6243	24.4809	20.9477	8.56054	3.86099	11.3557	9.91809
74	'WpstCS_p'	'Waste post-consumer collected separate'	kt'	9.72725	0.234098	18.1701	128.03	1.5343	3.0531	12.9733	522.104	41.1587	22.3397	116.058	39.5339	28.3229	155.315	18.9982	47.0308	184.454	33.7537	52.6794	87.656	61.953	78.1452	146.861	322.223	50.4088	77.3673	34.6797	16.485	12.3646	0.685286	3.92582	15.5888	311.793	40.2465	83.7136	58.0858	37.8945	5.3455	6.26991	20.5006	4.62509	240.592	16.6279	11.2771	15.7086	16.1723
75	'WpstCM_p'	'Waste post-consumer collected mixed'	kt'	15.5589	0.374444	29.0635	204.787	2.45415	4.8835	20.7511	835.116	65.8343	35.7328	185.637	63.2353	45.3031	248.429	30.3881	75.2268	295.039	53.9897	84.2618	140.208	99.0951	124.995	234.908	515.402	80.63	123.751	55.4709	26.3681	19.7774	1.09613	6.27944	24.9347	498.72	64.375	133.902	92.9094	60.6131	8.55024	10.0288	32.7912	7.39793	384.831	26.5967	18.0379	25.1262	25.868
76	'Wsrt_p'	'Waste entering sorting'	kt'	9.75081	0.237673	20.5782	133.125	1.5932	3.09337	13.467	598.705	45.9628	23.1906	120.739	40.0878	29.8738	177.671	19.278	50.0912	195.931	35.4721	54.3709	90.6071	65.6338	81.1621	152.098	329.404	51.6459	82.6711	37.5106	17.4531	12.8241	0.717743	4.21129	18.5469	395.45	69.563	240.279	176.508	39.6694	5.60211	6.62256	29.0042	19.9049	253.666	21.971	13.6869	22.7963	22.3627
77	'Wwte_p'	'Waste for WtE'	kt'	9.35801	0.228104	19.753	127.77	1.52911	2.96881	12.9252	574.707	44.1187	22.2576	115.882	38.4736	28.6727	170.549	18.5018	48.078	188.056	34.0458	52.1831	86.9614	62.9954	77.8971	145.979	316.145	49.5672	79.349	36.0039	16.7515	12.3082	0.688879	4.04208	17.8044	379.652	66.8071	230.848	169.585	38.074	5.37682	6.35632	27.8493	19.1273	243.467	21.0944	13.1394	21.8891	21.4717
78	'Wldf_p'	'Waste for landfilling'	kt'	6.23867	0.152069	13.1687	85.1797	1.01941	1.97921	8.6168	383.138	29.4125	14.8384	77.2546	25.6491	19.1151	113.699	12.3345	32.052	125.371	22.6972	34.7887	57.9743	41.9969	51.9314	97.3192	210.763	33.0448	52.8993	24.0026	11.1676	8.20546	0.459253	2.69472	11.8696	253.101	44.5381	153.899	113.057	25.3827	3.58455	4.23755	18.5662	12.7515	162.312	14.0629	8.75957	14.5928	14.3144
79	'Wcon_p'	'Conversion waste'	kt'	0	0	419.4	0	0	0	0	0	0	0	0	0	0	0	0	0	0	0	0	0	0	0	0	0	0	0	0	0	0	0	0	0	0	0	0	0	0	0	0	0	0	0	0	0	0	0
80	'Sort_p'	'Sorted plastics'	kt'	0	4327	0	0	0	0	0	0	0	0	0	0	0	0	0	0	0	0	0	0	0	0	0	0	0	0	0	0	0	0	0	0	0	0	0	0	0	0	0	0	0	0	0	0	0	0
81	'Rsort_p'	'Sorting residuals'	kt'	0	0	0	0	0	0	0	0	0	0	0	0	0	0	0	0	0	0	0	0	0	0	0	0	0	0	0	0	0	0	0	0	0	0	0	0	0	0	0	0	0	0	0	0	0	0
82	'Rrec_p'	'Residual from recycling'	kt'	0	827	0	0	0	0	0	0	0	0	0	0	0	0	0	0	0	0	0	0	0	0	0	0	0	0	0	0	0	0	0	0	0	0	0	0	0	0	0	0	0	0	0	0	0	0
83	'Rwte_p'	'Residual from WtE for inert lanfilling'	kt'	0	0	0	0	0	0	0	0	0	0	0	0	0	0	0	0	0	0	0	0	0	0	0	0	0	0	0	0	0	0	0	0	0	0	0	0	0	0	0	0	0	0	0	0	0	0
1	'D21X30'	'Taxes less subisdies on products'	Meur'	190.764	42.2833	271.411	9789.31	783.5	296.82	2759.5	7092.19	1719.17	814.8	1143.16	437.29	3577.62	5413.77	372.58	922.87	1529.36	2146.84	1811.96	2001.98	1428.75	1381.8	3082.99	4092.16	905.88	1406.36	1104.45	1399.93	992.784	49.5071	923.82	6557.95	22138.2	2748.59	13821.4	7964.8	24540.3	2499.16	6087.27	8326.17	4038.86	15825.9	583.83	1096.84	2181.63	2974.88
2	'D1'	'Compensation of employees'	Meur'	2292.66	297.144	9301.73	52188.8	8191.56	2816.22	27102.7	149411	42741.3	23743.6	28040.4	21527.4	9492.31	65275.4	4477.78	38550	52413.9	43952.1	46614.4	130489	60441.9	65862.4	156190	128388	41248.1	60047.1	60365.3	39601.7	28084.3	1400.48	13966.6	46074.5	411833	122391	408105	374609	176237	15040.8	24154.6	125386	51547.8	233441	43259.7	37953.3	66836.2	239830
3	'B3G'	'Mixed income, gross'	Meur'	2820.23	329.85	6217.44	148853	17618.8	4509.4	36743.4	131874	32795.1	16866.9	22282.2	13014.8	25322.3	80331.7	5508.17	87202.5	35034.4	32051.5	29032.4	69860.2	94325.2	38311.5	86600.5	129891	28644.8	36846	26845.8	100009	70922.9	3536.71	24802.3	50808.4	366409	99224.1	332901	264066	136451	21668.1	16186.7	113844	8329.52	177337	45388.7	45646	118859	136207
4	'EMP'	'Employment'	Persons'	31522.4	17062.5	277518	8511800	538200	159000	728500	5104800	2281200	1078900	652500	780700	196300	1.28115e+06	61566.3	847500	1.52208e+06	1318400	1157900	3784900	1595100	1411200	3533900	3551800	1055400	2456300	1387600	845289	602922	137089	488600	1.30195e+06	15585900	4120500	7872300	19714000	6280000	325600	442000	3284200	1791200	11173900	1257900	874700	1056900	4080500
5	'GHG'	'Greenhouse gas emissions'	tonne CO2 eq.'	2.33449e+07	1050000	2.11929e+06	5.20523e+08	4.48676e+06	7.64738e+06	7.95769e+07	6.51657e+07	8.59407e+06	7.10763e+06	3.20409e+07	2.90957e+06	1.43991e+08	9.0999e+07	4.55948e+07	7.15147e+06	1.05288e+07	2.01198e+08	1.77294e+08	1.46787e+07	5013885	1.04019e+07	1.11652e+07	1.09437e+07	2.66988e+06	4.59378e+06	4.14932e+06	7.06866e+07	9.08827e+08	3.02942e+07	8.6967e+06	1.37873e+08	6.77347e+07	1.36794e+07	49970452	3.92894e+07	1.90567e+08	1.26352e+08	1.77964e+08	2.42639e+07	8.13305e+06	1.96577e+07	1.16381e+06	1.78475e+06	2.34081e+06	3.54729e+06
6	'DSdom'	'Stock additions from domestic'	kt'	0.275538	0.0418265	28.1697	10.5963	0.0625078	0.121665	1.47378	263.601	6.17482	5.56613	48.1717	3.51006	4.58968	52.0303	0.790667	7.05296	118.266	10.6088	13.4019	20.7001	17.5315	16.7925	29.881	46.4386	9.35974	45.2622	1.27021	0.194709	0.086958	0.00640372	0.0488937	0.775258	11.3793	4.32204	24.9318	17.1505	0.27489	0.0395484	0.0502817	1.20732	1.99342	1.93162	0.733514	0.323555	1.03341	1.42343
7	'DSimp'	'Stock additions from imported'	kt'	0.0464915	0.00705738	3.76654	1.07583	0.0055575	0.00956213	1.03452	20.7915	3.24831	0.664008	3.93728	0.265582	0.920276	10.1901	0.122225	1.80827	15.9721	0.998368	2.89692	2.24759	10.7759	4.76892	5.27466	5.22032	3.88813	16.034	0.262706	0.0334324	0.00922653	0.000969857	0.00570548	0.0675315	0.112447	0.13037	0.991772	0.327138	0.0212232	0.0027805	0.00507605	0.0844572	0.0428334	0.067008	0.0505734	0.0230373	0.102264	0.43812
[truncated: 37 more columns]
